# Supplementary material for: Novel, clinically relevant genomic patterns identified by comprehensive genomic profiling in ATRX-deficient IDH-wildtype adult high-grade gliomas
Source: Sci Rep. 2023 Oct 27;13:18436. doi: 10.1038/s41598-023-45786-w (PMC10611758; doi:10.1038/s41598-023-45786-w)
Supplement: Supplementary file 2 — Supplementary Tables. [file 41598_2023_45786_MOESM2_ESM.xlsx]

## Sheet: Table S1
Table S1 Summary of genes analyzed by the Illumina TruSight Oncology 500 panel for small variants (single nucleotide variants and small insertions & deletions), copy number variations as well as fusions, respectively (source: see the web page below).
https://www.illumina.com/products/by-type/clinical-research-products/trusight-oncology-500.html
TruSight Oncology 500
Gene symbol	Small variants	Focal amplifications	Fusions (from RNA)		ü	Included
ABL1	ü	-	ü		-	Not included
ABL2	ü	-	-		*	Small variants found in gVCF file only
ACVR1	ü	-	-
ACVR1B	ü	-	-
AKT1	ü	-	-
AKT2	ü	ü	-
AKT3	ü	-	ü
ALK	ü	ü	ü
ALOX12B	ü	-	-
ANKRD11	ü	-	-
ANKRD26	ü	-	-
APC	ü	-	-
AR	ü	ü	ü
ARAF	ü	-	-
ARFRP1	ü	-	-
ARID1A	ü	-	-
ARID1B	ü	-	-
ARID2	ü	-	-
ARID5B	ü	-	-
ASXL1	ü	-	-
ASXL2	ü	-	-
ATM	ü	ü	-
ATR	ü	-	-
ATRX	ü	-	-
AURKA	ü	-	-
AURKB	ü	-	-
AXIN1	ü	-	-
AXIN2	ü	-	-
AXL	ü	-	ü
B2M	ü	-	-
BAP1	ü	-	-
BARD1	ü	-	-
BBC3	ü	-	-
BCL10	ü	-	-
BCL2	ü	-	ü
BCL2L1	ü	-	-
BCL2L11	ü	-	-
BCL2L2	ü	-	-
BCL6	ü	-	-
BCOR	ü	-	-
BCORL1	ü	-	-
BCR	ü	-	-
BIRC3	ü	-	-
BLM	ü	-	-
BMPR1A	ü	-	-
BRAF	ü	ü	ü
BRCA1	ü	ü	ü
BRCA2	ü	ü	ü
BRD4	ü	-	-
BRIP1	ü	-	-
BTG1	ü	-	-
BTK	ü	-	-
C11orf30	ü	-	-
CALR	ü	-	-
CARD11	ü	-	-
CASP8	ü	-	-
CBFB	ü	-	-
CBL	ü	-	-
CCND1	ü	ü	-
CCND2	ü	-	-
CCND3	ü	ü	-
CCNE1	ü	ü	-
CD274	ü	-	-
CD276	ü	-	-
CD74	ü	-	-
CD79A	ü	-	-
CD79B	ü	-	-
CDC73	ü	-	-
CDH1	ü	-	-
CDK12	ü	-	-
CDK4	ü	ü	ü
CDK6	ü	ü	-
CDK8	ü	-	-
CDKN1A	ü	-	-
CDKN1B	ü	-	-
CDKN2A	ü	-	-
CDKN2B	ü	-	-
CDKN2C	ü	-	-
CEBPA	ü	-	-
CENPA	ü	-	-
CHD2	ü	-	-
CHD4	ü	-	-
CHEK1	ü	ü	-
CHEK2	ü	ü	-
CIC	ü	-	-
CREBBP	ü	-	-
CRKL	ü	-	-
CRLF2	ü	-	-
CSF1R	ü	-	ü
CSF3R	ü	-	-
CSNK1A1	ü	-	-
CTCF	ü	-	-
CTLA4	ü	-	-
CTNNA1	ü	-	-
CTNNB1	ü	-	-
CUL3	ü	-	-
CUX1	ü	-	-
CXCR4	ü	-	-
CYLD	ü	-	-
DAXX	ü	-	-
DCUN1D1	ü	-	-
DDR2	ü	-	-
DDX41	ü	-	-
DHX15	ü	-	-
DICER1	ü	-	-
DIS3	ü	-	-
DNAJB1	ü	-	-
DNMT1	ü	-	-
DNMT3A	ü	-	-
DNMT3B	ü	-	-
DOT1L	ü	-	-
E2F3	ü	-	-
EED	ü	-	-
EGFL7	ü	-	-
EGFR	ü	ü	ü
EIF1AX	ü	-	-
EIF4A2	ü	-	-
EIF4E	ü	-	-
EML4	ü	-	ü
EP300	ü	-	-
EPCAM	ü	-	-
EPHA3	ü	-	-
EPHA5	ü	-	-
EPHA7	ü	-	-
EPHB1	ü	-	-
ERBB2	ü	ü	ü
ERBB3	ü	ü	-
ERBB4	ü	-	-
ERCC1	ü	ü	-
ERCC2	ü	ü	-
ERCC3	ü	-	-
ERCC4	ü	-	-
ERCC5	ü	-	-
ERG	ü	-	ü
ERRFI1	ü	-	-
ESR1	ü	ü	ü
ETS1	ü	-	ü
ETV1	ü	-	ü
ETV4	ü	-	ü
ETV5	ü	-	ü
ETV6	ü	-	-
EWSR1	ü	-	ü
EZH2	ü	-	-
FAM123B	ü	-	-
FAM175A	ü	-	-
FAM46C	ü	-	-
FANCA	ü	-	-
FANCC	ü	-	-
FANCD2	ü	-	-
FANCE	ü	-	-
FANCF	ü	-	-
FANCG	ü	-	-
FANCI	ü	-	-
FANCL	ü	-	-
FAS	ü	-	-
FAT1	ü	-	-
FBXW7	ü	-	-
FGF1	ü	ü	-
FGF10	ü	ü	-
FGF14	ü	ü	-
FGF19	ü	ü	-
FGF2	ü	ü	-
FGF23	ü	ü	-
FGF3	ü	ü	-
FGF4	ü	ü	-
FGF5	ü	ü	-
FGF6	ü	ü	-
FGF7	ü	ü	-
FGF8	ü	ü	-
FGF9	ü	ü	-
FGFR1	ü	ü	ü
FGFR2	ü	ü	ü
FGFR3	ü	ü	ü
FGFR4	ü	ü	ü
FH	ü	-	-
FLCN	ü	-	-
FLI1	ü	-	ü
FLT1	ü	-	ü
FLT3	ü	-	ü
FLT4	ü	-	-
FOXA1	ü	-	-
FOXL2	ü	-	-
FOXO1	ü	-	-
FOXP1	ü	-	-
FRS2	ü	-	-
FUBP1	ü	-	-
FYN	ü	-	-
GABRA6	ü	-	-
GATA1	ü	-	-
GATA2	ü	-	-
GATA3	ü	-	-
GATA4	ü	-	-
GATA6	ü	-	-
GEN1	ü	-	-
GID4	ü	-	-
GLI1	ü	-	-
GNA11	ü	-	-
GNA13	ü	-	-
GNAQ	ü	-	-
GNAS	ü	-	-
GPR124	ü	-	-
GPS2	ü	-	-
GREM1	ü	-	-
GRIN2A	ü	-	-
GRM3	ü	-	-
GSK3B	ü	-	-
H3F3A	ü	-	-
H3F3B	ü	-	-
H3F3C	ü	-	-
HGF	ü	-	-
HIST1H1C	ü	-	-
HIST1H2BD	ü	-	-
HIST1H3A	ü	-	-
HIST1H3B	ü	-	-
HIST1H3C	ü	-	-
HIST1H3D	ü	-	-
HIST1H3E	ü	-	-
HIST1H3F	ü	-	-
HIST1H3G	ü	-	-
HIST1H3H	ü	-	-
HIST1H3I	ü	-	-
HIST1H3J	ü	-	-
HIST2H3A	ü	-	-
HIST2H3C	ü	-	-
HIST2H3D	ü	-	-
HIST3H3	ü	-	-
HLA-A	*	-	-
HLA-B	*	-	-
HLA-C	*	-	-
HNF1A	ü	-	-
HNRNPK	ü	-	-
HOXB13	ü	-	-
HRAS	ü	-	-
HSD3B1	ü	-	-
HSP90AA1	ü	-	-
ICOSLG	ü	-	-
ID3	ü	-	-
IDH1	ü	-	-
IDH2	ü	-	-
IFNGR1	ü	-	-
IGF1	ü	-	-
IGF1R	ü	-	-
IGF2	ü	-	-
IKBKE	ü	-	-
IKZF1	ü	-	-
IL10	ü	-	-
IL7R	ü	-	-
INHA	ü	-	-
INHBA	ü	-	-
INPP4A	ü	-	-
INPP4B	ü	-	-
INSR	ü	-	-
IRF2	ü	-	-
IRF4	ü	-	-
IRS1	ü	-	-
IRS2	ü	-	-
JAK1	ü	-	-
JAK2	ü	ü	ü
JAK3	ü	-	-
JUN	ü	-	-
KAT6A	ü	-	-
KDM5A	ü	-	-
KDM5C	ü	-	-
KDM6A	ü	-	-
KDR	ü	-	ü
KEAP1	ü	-	-
KEL	ü	-	-
KIF5B	ü	-	ü
KIT	ü	ü	ü
KLF4	ü	-	-
KLHL6	ü	-	-
KMT2B	*	-	-
KMT2C	*	-	-
KMT2D	*	-	-
KRAS	ü	ü	-
LAMP1	ü	ü	-
LATS1	ü	-	-
LATS2	ü	-	-
LMO1	ü	-	-
LRP1B	ü	-	-
LYN	ü	-	-
LZTR1	ü	-	-
MAGI2	ü	-	-
MALT1	ü	-	-
MAP2K1	ü	-	-
MAP2K2	ü	-	-
MAP2K4	ü	-	-
MAP3K1	ü	-	-
MAP3K13	ü	-	-
MAP3K14	ü	-	-
MAP3K4	ü	-	-
MAPK1	ü	-	-
MAPK3	ü	-	-
MAX	ü	-	-
MCL1	ü	-	-
MDC1	ü	-	-
MDM2	ü	ü	-
MDM4	ü	ü	-
MED12	ü	-	-
MEF2B	ü	-	-
MEN1	ü	-	-
MET	ü	ü	ü
MGA	ü	-	-
MITF	ü	-	-
MLH1	ü	-	-
MLL	ü	-	ü
MLLT3	ü	-	ü
MPL	ü	-	-
MRE11A	ü	-	-
MSH2	ü	-	ü
MSH3	ü	-	-
MSH6	ü	-	-
MST1	ü	-	-
MST1R	ü	-	-
MTOR	ü	-	-
MUTYH	ü	-	-
MYB	ü	-	-
MYC	ü	ü	ü
MYCL1	ü	ü	-
MYCN	ü	ü	-
MYD88	ü	-	-
MYOD1	ü	-	-
NAB2	ü	-	-
NBN	ü	-	-
NCOA3	ü	-	-
NCOR1	ü	-	-
NEGR1	ü	-	-
NF1	ü	-	-
NF2	ü	-	-
NFE2L2	ü	-	-
NFKBIA	ü	-	-
NKX2-1	ü	-	-
NKX3-1	ü	-	-
NOTCH1	ü	-	ü
NOTCH2	ü	-	ü
NOTCH3	ü	-	ü
NOTCH4	ü	-	-
NPM1	ü	-	-
NRAS	ü	ü	-
NRG1	ü	ü	ü
NSD1	ü	-	-
NTRK1	ü	-	ü
NTRK2	ü	-	ü
NTRK3	ü	-	ü
NUP93	ü	-	-
NUTM1	ü	-	-
PAK1	ü	-	-
PAK3	ü	-	-
PAK7	ü	-	-
PALB2	ü	-	-
PARK2	ü	-	-
PARP1	ü	-	-
PAX3	ü	-	ü
PAX5	ü	-	-
PAX7	ü	-	ü
PAX8	ü	-	-
PBRM1	ü	-	-
PDCD1	ü	-	-
PDCD1LG2	ü	-	-
PDGFRA	ü	ü	ü
PDGFRB	ü	ü	ü
PDK1	ü	-	-
PDPK1	ü	-	-
PGR	ü	-	-
PHF6	ü	-	-
PHOX2B	ü	-	-
PIK3C2B	ü	-	-
PIK3C2G	ü	-	-
PIK3C3	ü	-	-
PIK3CA	ü	ü	ü
PIK3CB	ü	ü	-
PIK3CD	ü	-	-
PIK3CG	ü	-	-
PIK3R1	ü	-	-
PIK3R2	ü	-	-
PIK3R3	ü	-	-
PIM1	ü	-	-
PLCG2	ü	-	-
PLK2	ü	-	-
PMAIP1	ü	-	-
PMS1	ü	-	-
PMS2	ü	-	-
PNRC1	ü	-	-
POLD1	ü	-	-
POLE	ü	-	-
PPARG	ü	-	ü
PPM1D	ü	-	-
PPP2R1A	ü	-	-
PPP2R2A	ü	-	-
PPP6C	ü	-	-
PRDM1	ü	-	-
PREX2	ü	-	-
PRKAR1A	ü	-	-
PRKCI	ü	-	-
PRKDC	ü	-	-
PRSS8	ü	-	-
PTCH1	ü	-	-
PTEN	ü	ü	-
PTPN11	ü	-	-
PTPRD	ü	-	-
PTPRS	ü	-	-
PTPRT	ü	-	-
QKI	ü	-	-
RAB35	ü	-	-
RAC1	ü	-	-
RAD21	ü	-	-
RAD50	ü	-	-
RAD51	ü	-	-
RAD51B	ü	-	-
RAD51C	ü	-	-
RAD51D	ü	-	-
RAD52	ü	-	-
RAD54L	ü	-	-
RAF1	ü	ü	ü
RANBP2	ü	-	-
RARA	ü	-	-
RASA1	ü	-	-
RB1	ü	-	-
RBM10	ü	-	-
RECQL4	ü	-	-
REL	ü	-	-
RET	ü	ü	ü
RFWD2	ü	-	-
RHEB	ü	-	-
RHOA	ü	-	-
RICTOR	ü	ü	-
RIT1	ü	-	-
RNF43	ü	-	-
ROS1	ü	-	ü
RPS6KA4	ü	-	-
RPS6KB1	ü	ü	ü
RPS6KB2	ü	-	-
RPTOR	ü	-	-
RUNX1	ü	-	-
RUNX1T1	ü	-	-
RYBP	ü	-	-
SDHA	ü	-	-
SDHAF2	ü	-	-
SDHB	ü	-	-
SDHC	ü	-	-
SDHD	ü	-	-
SETBP1	ü	-	-
SETD2	ü	-	-
SF3B1	ü	-	-
SH2B3	ü	-	-
SH2D1A	ü	-	-
SHQ1	ü	-	-
SLIT2	ü	-	-
SLX4	ü	-	-
SMAD2	ü	-	-
SMAD3	ü	-	-
SMAD4	ü	-	-
SMARCA4	ü	-	-
SMARCB1	ü	-	-
SMARCD1	ü	-	-
SMC1A	ü	-	-
SMC3	ü	-	-
SMO	ü	-	-
SNCAIP	ü	-	-
SOCS1	ü	-	-
SOX10	ü	-	-
SOX17	ü	-	-
SOX2	ü	-	-
SOX9	ü	-	-
SPEN	ü	-	-
SPOP	ü	-	-
SPTA1	ü	-	-
SRC	ü	-	-
SRSF2	ü	-	-
STAG1	ü	-	-
STAG2	ü	-	-
STAT3	ü	-	-
STAT4	ü	-	-
STAT5A	ü	-	-
STAT5B	ü	-	-
STK11	ü	-	-
STK40	ü	-	-
SUFU	ü	-	-
SUZ12	ü	-	-
SYK	ü	-	-
TAF1	ü	-	-
TBX3	ü	-	-
TCEB1	ü	-	-
TCF3	ü	-	-
TCF7L2	ü	-	-
TERC	ü	-	-
TERT	ü	-	-
TET1	ü	-	-
TET2	ü	-	-
TFE3	ü	-	-
TFRC	ü	ü	-
TGFBR1	ü	-	-
TGFBR2	ü	-	-
TMEM127	ü	-	-
TMPRSS2	ü	-	ü
TNFAIP3	ü	-	-
TNFRSF14	ü	-	-
TOP1	ü	-	-
TOP2A	ü	-	-
TP53	ü	-	-
TP63	ü	-	-
TRAF2	ü	-	-
TRAF7	ü	-	-
TSC1	ü	-	-
TSC2	ü	-	-
TSHR	ü	-	-
U2AF1	ü	-	-
VEGFA	ü	-	-
VHL	ü	-	-
VTCN1	ü	-	-
WISP3	ü	-	-
WT1	ü	-	-
XIAP	ü	-	-
XPO1	ü	-	-
XRCC2	ü	-	-
YAP1	ü	-	-
YES1	ü	-	-
ZBTB2	ü	-	-
ZBTB7A	ü	-	-
ZFHX3	ü	-	-
ZNF217	ü	-	-
ZNF703	ü	-	-
ZRSR2	ü	-	-

## Sheet: Table S2
Table S2 Tabular summary of the detected variants as well as tumor mutational burden (TMB) and microsatellite instability (MSI) status in each analyzed case (case #1-#25, respectively).
Case #1
		SNVs, InDels					Classification
Gene	Chr	Genomic seq. change	cDNA seq. change	AA seq. change	VAF	Transcript ID
NF1	17	g.29556993G>A	c.2990+1G>A	-	33.0% (of 286 reads)	NM_001042492.3	Pathogenic
ARID2	12	g.46125045delT	c.234delT	p.R80fs*10	8.67% (of 773 reads)	NM_152641.4	Likely pathogenic
ATRX	X	g.76854888_76854 889insGAAG	c.5947_5948insCTTC	p.L1983fs*6	48.0% (of 118 reads)	NM_000489.6	Likely pathogenic
DNMT3A	2	g.25463234C>T	c.2259G>A	p.W753*	10.0% (of 713 reads)	NM_022552.5	Likely pathogenic
NF1	17	g.29654859T>C	c.5609+2T>C	-	28.0% (of 328 reads)	NM_001042492.3	Likely pathogenic
ADGRA2	8	g.37691606G>C	c.1568G>C	p.G523A	70.0% (of 374 reads)	NM_032777.10	Uncertain significance
ARID2	12	g.46246255G>A	c.4349G>A	p.G1450E	42.0% (of 770 reads)	NM_152641.4	Uncertain significance
BRD4	19	g.15349764C>G	c.3810G>C	p.E1270D	72.0% (of 259 reads)	NM_058243.3	Uncertain significance
CTNNA1	5	g.138147939C>T	c.536C>T	p.A179V	49.0% (of 493 reads)	NM_001903.5	Uncertain significance
ERCC5	13	g.103524687G>A	c.2818G>A	p.V940M	42.0% (of 475 reads	NM_000123.4	Uncertain significance
GNA13	17	g.63049718C>G	c.412G>C	p.E138Q	47.0% (of 479 reads)	NM_006572.6	Uncertain significance
JAK2	9	g.5126343G>A	c.3188G>A	p.R1063H	48.0% (of 382 reads)	NM_004972.4	Uncertain significance
LATS2	13	g.21562267G>A	c.1652C>T	p.P551L	49.0% (of 910 reads)	NM_014572.3	Uncertain significance
NCOR1	17	g.15942909C>T	c.6793G>A	p.D2265N	12.0% (of 557 reads)	NM_006311.4	Uncertain significance
PIK3C2B	1	g.204399053_20439 9061delGCCACCTCA	c.4386_4394delTGAGGTGGC	p.V1464_E1466del	5.37% (of 1098 reads)	NM_002646.4	Uncertain significance
PIK3R3	1	g.46527715T>C	c.650A>G	p.E217G	61.0% (of 246 reads)	NM_003629.4	Uncertain significance
PRKN	6	g.161781201G>A	c.1204C>T	p.R402C	50.0% (of 699 reads)	NM_004562.3	Uncertain significance
RET	10	g.43615113G>A	c.2527G>A	p.E843K	53.0% (of 1108 reads)	NM_020975.6	Uncertain significance
SPTA1	1	g.158585185C>A	c.6609G>T	p.Q2203H	33.0% (of 430 reads)	NM_003126.4	Uncertain significance
TGFBR2	3	g.30664714G>A	c.94+16245G>A	-	39.0% (of 514 reads)	NM_003242.6	Uncertain significance
TSC1	9	g.135771984G>C	c.3133C>G	p.L1045V	52.0% (of 1461 reads)	NM_000368.5	Uncertain significance
TSC2	16	g.2112580C>T	c.1340C>T	p.A447V	46.0% (of 1108 reads)	NM_000548.5	Uncertain significance
WT1	11	g.32456287A>C	c.620T>G	p.L207R	49.0% (of 1098 reads)	NM_024426.6	Uncertain significance
		CNVs
CCNE1	19	Copy number gain (copy number: 3.0)					Pathogenic
FGFR2	10	Exon 3-4 deletion					Uncertain significance
Tumor mutational burden: TMB-Low (5.5 mutations/megabase)
Microsatellite status: MSI-Low
Case #2
		SNVs, InDels					Classification
Gene	Chr	Genomic seq. change	cDNA seq. change	AA seq. change	VAF	Transcript ID
ATRX	X	g.76939219_769392 20insA	c.1528dupT	p.S510fs*2	3.46% (of 492 reads)	NM_000489.6	Pathogenic
ATRX	X	g.76940489_76940 490insA	c.603dupT	p.K202*	3.15% (of 254 reads)	NM_000489.6	Pathogenic
BCOR	X	g.39934207_39934208insA	c.391_392insT	p.T131fs*55	5.46% (of 293 reads)	NM_017745.6	Pathogenic
BCOR	X	g.39932459_399324 60insA	c.2139dupT	p.V714fs*26	2.63% (of 342 reads)	NM_017745.6	Pathogenic
ATRX	X	g.76778824T>C	c.6755A>G	p.H2252R	10.0% (of 364 reads)	NM_000489.6	Likely pathogenic
ABL2	1	g.179095757C>T	c.397G>A	p.V133I	46.0% (of 1144 reads)	NM_005158.5	Uncertain significance
BARD1	2	g.215645823C>T	c.775G>A	p.D259N	44.0% (of 864 reads)	NM_000465.4	Uncertain significance
BRD4	19	g.15349764C>G	c.3810G>C	p.E1270D	57.0% (of 112 reads)	NM_058243.3	Uncertain significance
JAK3	19	g.17945696C>T	c.2164G>A	p.V722I	44.0% (of 462 reads)	NM_000215.4	Uncertain significance
PTPRS	19	g.5212439C>T	c.4678G>A	p.V1560M	45.0% (of 434 reads)	NM_002850.4	Uncertain significance
		Fusions
KIAA1549::BRAF		Read depth: 90					Pathogenic
		CNVs
CDK4	12	Copy number gain (copy number: 3.2)					Pathogenic
CDK6	7	Copy number gain (copy number: 3.4)					Pathogenic
MDM4	1	Copy number gain (copy number: 3.4)					Pathogenic
FGFR3	4	Exon 7 deletion					Uncertain significance
Tumor mutational burden: TMB-Low (2.4 mutations/megabase)
Microsatellite status: MSI-Low
Case #3
		SNVs, InDels					Classification
Gene	Chr	Genomic seq. change	cDNA seq. change	AA seq. change	VAF	Transcript ID
ATRX	X	g.76939180_76939183delGAGG	c.1565_1568delCCTC	p.S522*	68.0% (of 205 reads)	NM_000489.6	Pathogenic
NF1	17	g.29662014_296620 15delTC	c.5972_5973delCT	p.S1991fs*17	69.0% (of 194 reads)	NM_001042492.3	Pathogenic
TP53	17	g.7578406C>T	c.524G>A	p.R175H	29.0% (of 792 reads)	NM_000546.6	Pathogenic
ASXL2	2	g.25965095G>T	c.4111C>A	p.Q1371K	43.0% (of 588 reads)	NM_018263.6	Uncertain significance
DICER1	14	g.95599776T>C	c.20A>G	p.Q7R	39.0% (of 733 reads)	NM_177438.3	Uncertain significance
DNMT3A	2	g.25463563C>T	c.2119G>A	p.G707S	33.0% (of 552 reads)	NM_022552.5	Uncertain significance
EPHA7	6	g.94120861T>C	c.190A>G	p.N64D	51.0% (of 350 reads)	NM_004440.4	Uncertain significance
FGF8	10	g.103534966G>A	c.77C>T	p.P26L	56.0% (of 134 reads)	NM_033163.5	Uncertain significance
FOXP1	3	g.71021205G>A	c.1652+501C>T	-	48.0% (of 570 reads)	NM_032682.6	Uncertain significance
SLX4	16	g.3632434C>T	c.5414G>A	p.C1805Y	53.0% (of 465 reads)	NM_032444.4	Uncertain significance
ZFHX3	16	g.72821916T>C	c.10259A>G	p.K3420R	39.0% (of 170 reads)	NM_006885.4	Uncertain significance
		CNVs
CDK4	12	Copy number gain (copy number: 3.2)					Pathogenic
KRAS	12	Copy number gain (copy number: 3.9)					Pathogenic
FGF6	12	Amplification (copy number: 7.3)					Uncertain significance
FGF23	12	Amplification (copy number: 7.0)					Uncertain significance
TFRC	3	Copy number gain (copy number: 3.3)					Uncertain significance
Tumor mutational burden: TMB-Low (2.4 mutations/megabase)
Microsatellite status: MSI-Low
Case #4
		SNVs, InDels					Classsification
Gene	Chr	Genomic seq. change	cDNA seq. change	AA seq. change	VAF	Transcript ID
ATRX	X	g.76919003C>A	c.3988G>T	p.E1330*	86.0% (of 168 reads)	NM_000489.6	Pathogenic
TP53	17	g.7577035_7577036insG	c.902dupC	p.G302fs*4	85.0% (of 751 reads)	NM_000546.6	Pathogenic
ANKRD11	16	g.89346865C>A	c.6085G>T	p.V2029F	96.0% (of 46 reads)	NM_013275.6	Uncertain significance
EML4	2	g.42543187A>G	c.2053A>G	p.I685V	44.0% (of 526 reads)	NM_019063.5	Uncertain significance
INSR	19	g.7166354C>T	c.1672G>A	p.V558M	43.0% (of 447 reads)	NM_000208.4	Uncertain significance
NOTCH3	19	g.15272378C>T	c.6061G>A	p.V2021M	50.0% (of 360 reads)	NM_000435.3	Uncertain significance
RANBP2	2	g.109382853C>T	c.5858C>T	p.S1953L	48.0% (of 539 reads)	NM_006267.5	Uncertain significance
SH2B3	12	g.111856571G>C	c.622G>C	p.E208Q	33.0% (of 81 reads)	NM_005475.3	Uncertain significance
SMC1A	X	g.53409206C>G	c.3384G>C	p.L1128F	4.04% (of 322 reads)	NM_006306.4	Uncertain significance
		CNVs
EGFR	7	Copy number gain (copy number: 3.3)					Pathogenic
FGFR3	4	Copy number gain (copy number: 3.7)					Pathogenic
MET	7	Copy number gain (copy number: 3.1)					Pathogenic
BRCA1	17	Copy number gain (copy number: 3.3)					Uncertain significance
FGF6	12	Copy number gain (copy number: 3.6)					Uncertain significance
FGF23	12	Copy number gain (copy number: 3.6)					Uncertain significance
RPS6KB1	17	Copy number gain (copy number: 3.3)					Uncertain significance
Tumor mutational burden: TMB-Low (2.4 mutations/megabase)
Microsatellite status: MSI-Low
Case #5
		SNVs, InDels					Classification
Gene	Chr	Genomic seq. change	cDNA seq. change	AA seq. change	VAF	Transcript ID
NF1	17	g.29586122A>T	c.4405A>T	p.K1469*	27.0% (of 916 reads)	NM_001042492.3	Pathogenic
TERT	5	g.1295228G>A	c.-124C>T	-	-	NM_198253.3	Pathogenic
TP53	17	g.7577548C>T	c.733G>A	p.G245S	29.0% (of 773 reads)	NM_000546.6	Pathogenic
PTEN	10	g.89725051T>C	c.1034T>C	p.L345P	26.0% (of 664 reads)	NM_000314.8	Likely pathogenic
RB1	13	g.48955568delG	c.1684delG	p.A562fs*49	16.0% (of 527 reads)	NM_000321.3	Likely pathogenic
RB1	13	g.49033957G>C	c.2094G>C	p.R698S	17.0% (of 846 reads)	NM_000321.3	Likely pathogenic
ASXL1	20	g.31023903A>C	c.3388A>C	p.M1130L	49.0% (of 1548 reads)	NM_015338.6	Uncertain significance
ASXL1	20	g.31024704G>A	c.4189G>A	p.G1397S	48.0% (of 1470 reads)	NM_015338.6	Uncertain significance
ATM	11	g.108160416T>C	c.4324T>C	p.Y1442H	51.0% (of 966 reads)	NM_000051.4	Uncertain significance
BLM	15	g.91293043C>T	c.545C>T	p.T182I	48.0% (of 935 reads)	NM_000057.4	Uncertain significance
DIS3	13	g.73349472G>T	c.864C>A	p.H288Q	51.0% (of 1057 reads)	NM_014953.5	Uncertain significance
FAT1	4	g.187557908C>T	c.3803G>A	p.R1268Q	46.0% (of 1825 reads)	NM_005245.4	Uncertain significance
FOXO1	13	g.41240031A>G	c.319T>C	p.C107R	35.0% (of 31 reads)	NM_002015.4	Uncertain significance
FOXP1	3	g.71247357_71247359delTGC	c.174_176delGCA	p.Q60del	2.2% (of 1366 reads)	NM_032682.6	Uncertain significance
LRP1B	2	g.141113994G>A	c.11447C>T	p.A3816V	48.0% (of 988 reads)	NM_018557.3	Uncertain significance
MED12	X	g.70361172G>C	c.6360G>C	p.Q2120H	5.93% (of 388 reads)	NM_005120.3	Uncertain significance
MET	7	g.116411990C>T	c.3029C>T	p.T1010I	58.0% (of 1350 reads)	NM_001127500.3	Uncertain significance
NOTCH3	19	g.15281488C>T	c.4885G>A	p.V1629M	19.0% (of 336 reads)	NM_000435.3	Uncertain significance
STAT4	2	g.191937906T>A	c.383A>T	p.E128V	51.0% (of 815 reads)	NM_001243835.2	Uncertain significance
ZFHX3	16	g.72822034_72822036delGCT	c.10139_10141delAGC	p.Q3380del	2.15% (of 1209 reads)	NM_006885.4	Uncertain significance
		CNVs
EGFR	7	Copy number gain (copy number: 3.0)					Pathogenic
Tumor mutational burden: TMB-Low (7.1 mutations/megabase)
Microsatellite status: MSI-Low
Case #6
		SNVs, InDels					Classification
Gene	Chr	Genomic seq. change	cDNA seq. change	AA seq. change	VAF	Transcript ID
PTPN11	12	g.112926888G>T	c.1508G>T	p.G503V	23.0% (of 602 reads)	NM_002834.5	Pathogenic
TERT	5	g.1295228G>A	c.-124C>T	-	-	NM_198253.3	Pathogenic
TP53	17	g.7577508T>G	c.773A>C	p.E258A	8.54% (of 1042 reads)	NM_000546.6	Pathogenic
IKZF1	7	g.50450397C>T	c.581C>T	p.T194M	11.0% (of 967 reads)	NM_006060.6	Likely pathogenic
RB1	13	g.49030486G>T	c.1960+1G>T	-	24.0% (of 333 reads)	NM_000321.3	Likely pathogenic
ARID2	12	g.46123649delG	c.31delG	p.D11fs*47	26.0% (of 1235 reads)	NM_152641.4	Uncertain significance
BBC3	19	g.47725175T>G	c.569A>C	p.E190A	47.0% (of 643 reads)	NM_001127240.3	Uncertain significance
CHEK2	22	g.29130450_29130464delTCCTCAGGTTCTTGG	c.246_260delCCAAGAACCTGAGGA	p.D82_E86del	53.0% (of 483 reads)	NM_007194.4	Uncertain significance
ERCC4	16	g.14020561G>T	c.532G>T	p.V178L	27.0% (of 461 reads)	NM_005236.3	Uncertain significance
HGF	7	g.81340833C>T	c.1408G>A	p.E470K	13.0% (of 413 reads)	NM_000601.6	Uncertain significance
MEN1	11	g.64573138G>A	c.1154C>T	p.A385V	15.0% (of 968 reads)	NM_130799.2	Uncertain significance
NUP93	16	g.56864502C>A	c.990C>A	p.D330E	47.0% (of 724 reads)	NM_014669.5	Uncertain significance
PIK3CD	1	g.9775997G>A	c.461G>A	p.R154Q	50.0% (of 627 reads)	NM_005026.5	Uncertain significance
PRKDC	8	g.48794552T>A	c.4883A>T	p.K1628M	51.0% (of 745 reads)	NM_006904.7	Uncertain significance
XPO1	2	g.61729409G>A	c.338C>T	p.T113M	47.0% (of 545 reads)	NM_003400.4	Uncertain significance
		CNVs
ALK	2	Copy number gain (copy number: 3.1)					Pathogenic
BRAF	7	Amplification (copy number: 5.2)					Pathogenic
CDK6	7	Amplification (copy number: 5.7)					Pathogenic
EGFR	7	Amplification (copy number: 6.6)					Pathogenic
MET	7	Amplification (copy number: 6.0)					Pathogenic
FGF9	13	Copy number gain (copy number: 4.1)					Uncertain significance
FGF14	13	Amplification (copy number: 7.4)					Uncertain significance
FGFR3	4	Exon 7 deletion					Uncertain significance
Tumor mutational burden: TMB-Low (5.5 mutations/megabase)
Microsatellite status: MSI-Low
Case #7
		SNVs, InDels					Classification
Gene	Chr	Genomic seq. change	cDNA seq. change	AA seq. change	VAF	Transcript ID
PTEN	10	g.89720852C>T	c.1003C>T	p.R335*	17.0% (of 923 reads)	NM_000314.8	Pathogenic
TP53	17	g.7578280G>C	c.569C>G	p.P190R	32.0% (of 688 reads)	NM_000546.6	Pathogenic
ASXL2	2	g.25965194C>G	c.4012G>C	p.D1338H	45.0% (of 915 reads)	NM_018263.6	Uncertain significance
AXL	19	g.41748899G>A	c.1397G>A	p.R466Q	10.0% (of 487 reads)	NM_001699.6	Uncertain significance
BLM	15	g.91290633T>C	c.11T>C	p.V4A	57.0% (of 561 reads)	NM_000057.4	Uncertain significance
EPHB1	3	g.134880908G>A	c.1471G>A	p.A491T	47.0% (of 933 reads)	NM_004441.5	Uncertain significance
FLT1	13	g.28893671T>C	c.3175A>G	p.T1059A	44.0% (of 606 reads)	NM_002019.4	Uncertain significance
KLF4	9	g.110249816G>A	c.859C>T	p.H287Y	48.0% (of 602 reads)	NM_004235.6	Uncertain significance
MYD88	3	g.38182326C>T	c.723C>T	p.L241L	46.0% (of 872 reads)	NM_002468.5	Uncertain significance
PLK2	5	g.57755609G>C	c.178C>G	p.H60D	47.0% (of 803 reads)	NM_006622.4	Uncertain significance
QKI	6	g.163956128_163956130delGAA	c.521_523delAAG	p.E174del	14.0% (of 1100 reads)	NM_006775.3	Uncertain significance
SMC1A	X	g.53442058C>T	c.170G>A	p.R57Q	2.13% (of 798 reads)	NM_006306.4	Uncertain significance
SPTA1	1	g.158622423C>T	c.3209G>A	p.R1070Q	13.0% (of 1103 reads)	NM_003126.4	Uncertain significance
TET1	10	g.70405539_70405541delATAinsGTG	c.3053_3055delATAinsGTG	p.N1018_K1019delinsSE	48.0% (of 640 reads)	NM_030625.3	Uncertain significance
		CNVs
CDK4	12	Amplification (copy number: 16.9)					Pathogenic
AKT3	1	Exon 13 deletion					Uncertain significance
BRAF	7	Exon 10 deletion					Uncertain significance
FGFR2	10	Exon 3-4 deletion					Uncertain significance
FGFR3	4	Exon 7 deletion					Uncertain significance
FLT3	13	Exon 14 deletion					Uncertain significance
NRG1	8	Intron 11 deletion					Uncertain significance
NTRK3	15	Intron 17 deletion					Uncertain significance
Tumor mutational burden: TMB-Low (4.7 mutations/megabase)
Microsatellite status: MS-Stable
Case #8
		SNVs, InDels					Classification
Gene	Chr	Genomic seq. change	cDNA seq. change	AA seq. change	VAF	Transcript ID
PTEN	10	g.89685314delT	c.209delT	p.C71fs*28	45.0% (of 222 reads)	NM_000314.8	Pathogenic
TERT	5	g.1295228G>A	c.-124C>T	-	-	NM_198253.3	Pathogenic
PTPN11	12	g.112926888G>T	c.1508G>T	p.G503V	3.11% (of 610 reads)	NM_002834.5	Pathogenic
FAT1	4	g.187539783C>T	c.7957G>A	p.G2653S	50.0% (of 1037 reads)	NM_005245.4	Uncertain significance
FOXP1	3	g.71247357_71247359delTGC	c.174_176delGCA	p.Q60del	2.1% (of 1526 reads)	NM_032682.6	Uncertain significance
JAK3	19	g.17937710G>A	c.3217C>T	p.L1073F	42.0% (of 315 reads)	NM_000215.4	Uncertain significance
MCL1	1	g.150551705G>T	c.302C>A	p.P101H	45.0% (of 332 reads)	NM_021960.5	Uncertain significance
MEF2B	19	g.19256722_19256723insG	c.990dupC	p.G331fs*5	6.57% (of 411 reads)	NM_001145785.2	Uncertain significance
NAB2	12	g.57482740C>T	c.-315C>T	-	82.0% (of 11 reads)	NM_005967.4	Uncertain significance
NFE2L2	2	g.178096733G>A	c.598C>T	p.L200F	34.0% (of 490 reads)	NM_006164.5	Uncertain significance
PAX3	2	g.223161889_223161890insCG	c.128_129insCG	p.I46fs*65	7.38% (of 867 reads)	NM_181459.4	Uncertain significance
PIK3CG	7	g.106508629C>T	c.623C>T	p.P208L	24.0% (of 2147 reads)	NM_001282427.2	Uncertain significance
PNRC1	6	g.89793839G>A	c.908G>A	p.S303N	49.0% (of 738 reads)	NM_006813.3	Uncertain significance
RUNX1	21	g.36164862G>A	c.1013C>T	p.A338V	32.0% (of 1013 reads)	NM_001754.5	Uncertain significance
SETD2	3	g.47162897T>C	c.3229A>G	p.T1077A	51.0% (of 970 reads)	NM_014159.7	Uncertain significance
SLX4	16	g.3640784_364078 5delGCinsAT	c.2854_2855delGCinsAT	p.A952M	51.0% (of 773 reads)	NM_032444.4	Uncertain significance
TAF1	X	g.70614084G>A	c.3332G>A	p.R1111Q	100.0% (of 267 reads)	NM_138923.4	Uncertain significance
TET1	10	g.70332355C>G	c.260C>G	p.T87S	77.0% (of 387 reads)	NM_030625.3	Uncertain significance
ZBTB7A	19	g.4047785C>G	c.1720G>C	p.A574P	7.6% (of 250 reads)	NM_015898.4	Uncertain significance
		Fusions
SEPTIN14::EGFR		Read depth: 4291					Likely pathogenic
		CNVs
EGFR	7	Amplification (copy number: 48.9)					Pathogenic
MET	7	Copy number gain (copy number: 3.2)					Pathogenic
EGFR	7	Exon 4-6 deletion					Uncertain significance
EGFR	7	Exon 8-10 deletion					Uncertain significance
EGFR	7	Exon 13-16 deletion					Uncertain significance
EGFR	7	Intron 1 deletion					Uncertain significance
EGFR	7	Intron 2 deletion					Uncertain significance
Tumor mutational burden: TMB-Low (0 mutations/megabase)
Microsatellite status: MSI-Low
Case #9
		SNVs, InDels					Classification
Gene	Chr	Genomic seq. change	cDNA seq. change	AA seq. change	VAF	Transcript ID
TERT	5	g.1295228G>A	c.-124C>T	-	-	NM_198253.3	Pathogenic
TP53	17	g.7578413C>T	c.517G>A	p.V173M	62.0% (of 898 reads)	NM_000546.6	Pathogenic
RB1	13	g.48941629G>T	c.940-1G>T	-	34.0% (of 228 reads)	NM_000321.3	Likely pathogenic
ADGRA2	8	g.37689038G>A	c.1030G>A	p.V344M	35.0% (of 494 reads)	NM_032777.10	Uncertain significance
BCR	22	g.23615285G>C	c.1939G>C	p.V647L	74.0% (of 277 reads)	NM_004327.4	Uncertain significance
EGFR	7	g.55233034G>C	c.1784G>C	p.C595S	2.83% (of 672 reads)	NM_005228.5	Uncertain significance
JAK3	19	g.17943490G>A	c.2518C>T	p.R840C	45.0% (of 372 reads)	NM_000215.4	Uncertain significance
KDR	4	g.55961818T>C	c.2743A>G	p.I915V	47.0% (of 483 reads)	NM_002253.4	Uncertain significance
PDGFRA	4	g.55130065C>G	c.599C>G	p.T200S	45.0% (of 598 reads)	NM_006206.6	Uncertain significance
PIK3C2B	1	g.204413251G>A	c.2812C>T	p.R938C	47.0% (of 822 reads)	NM_002646.4	Uncertain significance
PIK3C2G	12	g.18715827G>A	c.3657+1G>A	-	59.0% (of 822 reads)	NM_004570.6	Uncertain significance
QKI	6	g.163983102_163983103insT	c.634+2dupT	-	31.0% (of 486 reads)	NM_006775.3	Uncertain significance
		CNVs
AKT2	19	Copy number gain (copy number: 3.8)					Pathogenic
CDK4	12	Copy number gain (copy number: 4.1)					Pathogenic
KRAS	12	Copy number gain (copy number: 3.9)					Pathogenic
PIK3CA	3	Copy number gain (copy number: 4.8)					Pathogenic
FGF1	5	Copy number gain (copy number: 3.2)					Uncertain significance
Tumor mutational burden: TMB-Low (0 mutations/megabase)
Microsatellite status: MS-Stable
Case #10
		SNVs, InDels					Classification
Gene	Chr	Genomic seq. change	cDNA seq. change	AA seq. change	VAF	Transcript ID
TERT	5	g.1295228G>A	c.-124C>T	-	-	NM_198253.3	Pathogenic
TP53	17	g.7578263G>A	c.586C>T	p.R196*	84.0% (of 599 reads)	NM_000546.6	Pathogenic
FANCI	15	g.89843049C>G	c.2655C>G	p.Y885*	45.0% (of 334 reads)	NM_001113378.2	Likely pathogenic
POLD1	19	g.50920351_50920366delGGAGGTGAGAGGGCCG	c.3120+6_3120+21delAGGGCCGGGAGGTGAG	-	36.0% (of 305 reads)	NM_002691.4	Likely pathogenic
CARD11	7	g.2974232A>C	c.1373T>G	p.I458S	47.0% (of 871 reads)	NM_032415.7	Uncertain significance
EPCAM	2	g.47600659A>T	c.134A>T	p.Q45L	52.0% (of 493 reads)	NM_002354.3	Uncertain significance
ETV4	17	g.41611358G>C	c.257-5C>G	-	3.97% (of 428 reads)	NM_001079675.5	Uncertain significance
FGF5	4	g.81188288T>C	c.310T>C	p.Y104H	89.0% (of 463 reads)	NM_004464.4	Uncertain significance
IRS1	2	g.227660199T>C	c.3256A>G	p.K1086E	47.0% (of 589 reads)	NM_005544.3	Uncertain significance
MLH1	3	g.37061861C>G	c.945C>G	p.H315Q	46.0% (of 427 reads)	NM_000249.4	Uncertain significance
PDPK1	16	g.2647757G>A	c.1660G>A	p.A554T	53.0% (of 314 reads)	NM_002613.5	Uncertain significance
RAD50	5	g.131940620C>T	c.2647C>T	p.R883C	48.0% (of 520 reads)	NM_005732.4	Uncertain significance
ZNF703	8	g.37555318A>G	c.899A>G	p.K300R	9.79% (of 143 reads)	NM_025069.3	Uncertain significance
		CNVs
BRAF	7	Copy number gain (copy number: 3.3)					Pathogenic
CCNE1	19	Copy number gain (copy number: 3.3)					Pathogenic
CDK6	7	Copy number gain (copy number: 3.4)					Pathogenic
EGFR	7	Amplification (copy number: 13.5)					Pathogenic
MDM4	1	Copy number gain (copy number: 3.2)					Pathogenic
MET	7	Copy number gain (copy number: 3.6)					Pathogenic
MYCL	1	Copy number gain (copy number: 3.2)					Pathogenic
BRCA2	13	Copy number gain (copy number: 3.2)					Uncertain significance
Tumor mutational burden: TMB-Low (1.6 mutations/megabase)
Microsatellite status: MSI-Low
Case #11
		SNVs, InDels					Classification
Gene	Chr	Genomic seq. change	cDNA seq. change	AA seq. change	VAF	Transcript ID
MUTYH	1	g.45798458G>A	c.544C>T	p.R182W	49.0% (of 968 reads)	NM_012222.3	Pathogenic
TERT	5	g.1295228G>A	c.-124C>T	-	-	NM_198253.3	Pathogenic
TP53	17	g.7577538C>T	c.743G>A	p.R248Q	76.0% (of 533 reads)	NM_000546.6	Pathogenic
PTEN	10	g.89692884A>C	c.368A>C	p.H123P	77.0% (of 327 reads)	NM_000314.8	Likely pathogenic
CUX1	7	g.101918538G>T	c.1333G>T	p.G445C	63.0% (of 1152 reads)	NM_001202545.3	Uncertain significance
EGFL7	9	g.139566507C>T	c.766C>T	p.Q256*	43.0% (of 713 reads)	NM_201446.3	Uncertain significance
EP300	22	g.41565545T>A	c.4211T>A	p.F1404Y	54.0% (of 635 reads)	NM_001429.4	Uncertain significance
MAP2K4	17	g.11998953T>G	c.455T>G	p.V152G	44.0% (of 780 reads)	NM_003010.4	Uncertain significance
MDC1	6	g.30673431_30673432delGCinsAT	c.3528_3529delGCinsAT	p.P1177S	2.75% (of 946 reads)	NM_014641.3	Uncertain significance
MST1R	3	g.49940939G>A	c.104C>T	p.A35V	53.0% (of 659 reads)	NM_002447.4	Uncertain significance
NKX2-1	14	g.36987033G>A	c.566C>T	p.P189L	46.0% (of 581 reads)	NM_003317.4	Uncertain significance
NRG1	8	g.31497691C>T	c.191C>T	p.S64L	35.0% (of 338 reads)	NM_013962.3	Uncertain significance
NSD1	5	g.176638345G>A	c.2945G>A	p.G982E	51.0% (of 892 reads)	NM_022455.5	Uncertain significance
PIK3C3	18	g.39637885C>T	c.2302C>T	p.R768W	7.51% (of 333 reads)	NM_002647.4	Uncertain significance
PRDM1	6	g.106553383C>T	c.1348C>T	p.L450F	48.0% (of 727 reads)	NM_001198.4	Uncertain significance
RET	10	g.43609994C>T	c.1946C>T	p.S649L	87.0% (of 639 reads)	NM_020975.6	Uncertain significance
SMARCD1	12	g.50480102G>T	c.336G>T	p.Q112H	61.0% (of 518 reads)	NM_003076.5	Uncertain significance
TET2	4	g.106155620C>A	c.521C>A	p.P174H	46.0% (of 1330 reads)	NM_001127208.3	Uncertain significance
		CNVs
BRAF	7	Copy number gain (copy number: 3.1)					Pathogenic
CDK6	7	Copy number gain (copy number: 3.1)					Pathogenic
EGFR	7	Copy number gain (copy number: 3.7)					Pathogenic
FGFR1	8	Copy number gain (copy number: 3.6)					Pathogenic
FGFR3	4	Copy number gain (copy number: 3.1)					Pathogenic
MET	7	Copy number gain (copy number: 3.1)					Pathogenic
MYC	8	Copy number gain (copy number: 3.6)					Pathogenic
MYCN	2	Amplification (copy number: 48.1)					Pathogenic
Tumor mutational burden: TMB-Low (1.6 mutations/megabase)
Microsatellite status: MSI-Low
Case #12
		SNVs, InDels					Classification
Gene	Chr	Genomic seq. change	cDNA seq. change	AA seq. change	VAF	Transcript ID
PDGFRA	4	g.55152104G>T	c.2536G>T	p.D846Y	94.0% (of 19229 reads)	NM_006206.6	Pathogenic
TERT	5	g.1295228G>A	c.-124C>T	-	-	NM_198253.3	Pathogenic
TP53	17	g.7577538C>T	c.743G>A	p.R248Q	39.0% (of 800 reads)	NM_000546.6	Pathogenic
TP53	17	g.7578388C>T	c.542G>A	p.R181H	48.0% (of 764 reads)	NM_000546.6	Pathogenic
ALK	2	g.29436849C>A	c.3743+1G>T	-	43.0% (of 743 reads)	NM_004304.5	Uncertain significance
AR	X	g.66765203A>T	c.215A>T	p.Q72L	4.42% (of 226 reads)	NM_000044.6	Uncertain significance
ARID5B	10	g.63759855G>A	c.508G>A	p.D170N	14.0% (of 667 reads)	NM_032199.3	Uncertain significance
FLT1	13	g.29041046T>G	c.382A>C	p.I128L	50.0% (of 637 reads)	NM_002019.4	Uncertain significance
FYN	6	g.112020743_112020744delCT	c.862+563_862+564delAG	-	48.0% (of 1020 reads)	NM_002037.5	Uncertain significance
FYN	6	g.112020744T>C	c.862+563A>G	-	2.8% (of 535 reads)	NM_002037.5	Uncertain significance
NOTCH3	19	g.15284964C>A	c.4651G>T	p.G1551C	81.0% (of 270 reads)	NM_000435.3	Uncertain significance
		Fusions
PDGFRA::ADGRL3		Read depth: 60					Uncertain significance
		CNVs
CDK6	7	Copy number gain (copy number: 3.8)					Pathogenic
EGFR	7	Copy number gain (copy number: 3.5)					Pathogenic
KIT	4	Amplification (copy number: 32.9)					Pathogenic
PDGFRA	4	Amplification (copy number: 49.3)					Pathogenic
Tumor mutational burden: TMB-Low (0.8 mutations/megabase)
Microsatellite status: MSI-Low
Case #13
		SNVs, InDels					Classification
Gene	Chr	Genomic seq. change	cDNA seq. change	AA seq. change	VAF	Transcript ID
EGFR	7	g.55221822C>T	c.866C>T	p.A289V	2.76% (of 10344 reads)	NM_005228.5	Pathogenic
TERT	5	g.1295228G>A	c.-124C>T	-	-	NM_198253.3	Pathogenic
ALK	2	g.30143216G>A	c.310C>T	p.P104S	67.0% (of 174 reads)	NM_004304.5	Uncertain significance
CDK6	7	g.92404051C>T	c.328G>A	p.D110N	61.0% (of 1194 reads)	NM_001259.8	Uncertain significance
CDKN2B	9	g.22006147C>T	c.256G>A	p.D86N	52.0% (of 219 reads)	NM_004936.4	Uncertain significance
CHD2	15	g.93547853A>G	c.4285A>G	p.S1429G	49.0% (of 613 reads)	NM_001271.4	Uncertain significance
CREBBP	16	g.3820651C>G	c.2800G>C	p.V934L	54.0% (of 622 reads)	NM_004380.3	Uncertain significance
GABRA6	5	g.161117243A>G	c.710A>G	p.Q237R	83.0% (of 1185 reads)	NM_000811.3	Uncertain significance
KEL	7	g.142638464C>T	c.2074G>A	p.D692N	58.0% (of 1186 reads)	NM_000420.3	Uncertain significance
MRE11	11	g.94180501T>C	c.1667A>G	p.N556S	28.0% (of 472 reads)	NM_005590.4	Uncertain significance
PREX2	8	g.69103991A>C	c.4381A>C	p.N1461H	51.0% (of 1486 reads)	NM_024870.4	Uncertain significance
PTPRS	19	g.5238983G>C	c.1796C>G	p.P599R	30.0% (of 195 reads)	NM_002850.4	Uncertain significance
SMARCD1	12	g.50480102G>T	c.336G>T	p.Q112H	49.0% (of 1069 reads)	NM_003076.5	Uncertain significance
SRC	20	g.36026204C>T	c.806C>T	p.S269L	36.0% (of 882 reads)	NM_005417.5	Uncertain significance
TFE3	X	g.48896817G>A	c.34C>T	p.R12W	4.67% (of 771 reads)	NM_001282142.2	Uncertain significance
TP63	3	g.189597950C>T	c.1350-6233C>T	-	42.0% (of 861 reads)	NM_003722.5	Uncertain significance
		CNVs
EGFR	7	Amplification (copy number: 36.0)					Pathogenic
EGFR	7	Exon 2-7 deletion					Pathogenic
AKT3	1	Exon 14 deletion					Uncertain significance
ALK	2	Exon 5 deletion					Uncertain significance
FGFR3	4	Exon 7 deletion					Uncertain significance
NTRK3	15	Intron 17 deletion					Uncertain significance
Tumor mutational burden: TMB-Low (0.8 mutations/megabase)
Microsatellite status: MSI-Low
Case #14
		SNVs, InDels					Classification
Gene	Chr	Genomic seq. change	cDNA seq. change	AA seq. change	VAF	Transcript ID
TERT	5	g.1295228G>A	c.-124C>T	-	-	NM_198253.3	Pathogenic
EGFR	7	g.55249022G>A	c.2320G>A	p.V774M	3.96% (of 16415 reads)	NM_005228.5	Likely pathogenic
PIK3R1	5	g.67522740_67522741insA	c.244dupA	p.I82fs*24	31.0% (of 1638 reads)	NM_181523.3	Likely pathogenic
ADGRA2	8	g.37689051C>T	c.1043C>T	p.T348I	47.0% (of 583 reads)	NM_032777.10	Uncertain significance
BRIP1	17	g.59934482G>A	c.316C>T	p.R106C	52.0% (of 866 reads)	NM_032043.3	Uncertain significance
FANCC	9	g.98011545C>T	c.29G>A	p.C10Y	46.0% (of 959 reads)	NM_000136.3	Uncertain significance
FOXO1	13	g.41240031A>G	c.319T>C	p.C107R	44.0% (of 18 reads)	NM_002015.4	Uncertain significance
GRIN2A	16	g.9857699G>C	c.3702C>G	p.F1234L	2.19% (of 1371 reads)	NM_000833.5	Uncertain significance
INSR	19	g.7132173G>C	c.2838C>G	p.D946E	35.0% (of 564 reads)	NM_000208.4	Uncertain significance
MDM2	12	g.69230522C>T	c.911C>T	p.S304F	6.44% (of 963 reads)	NM_002392.6	Uncertain significance
NOTCH2	1	g.120467944T>G	c.4495A>C	p.N1499H	46.0% (of 1241 reads)	NM_024408.4	Uncertain significance
NTRK3	15	g.88679802C>T	c.661G>A	p.V221I	34.0% (of 1125 reads)	NM_002530.4	Uncertain significance
PIK3C2G	12	g.18552760C>G	c.2171C>G	p.A724G	51.0% (of 1016 reads)	NM_004570.6	Uncertain significance
		CNVs
BRAF	7	Copy number gain (copy number: 3.3)					Pathogenic
CDK6	7	Copy number gain (copy number: 4.3)					Pathogenic
EGFR	7	Amplification (copy number: 68.6)					Pathogenic
MET	7	Copy number gain (copy number: 4.0)					Pathogenic
EGFR	7	Exon 2-7 deletion					Pathogenic
EGFR	7	Exon 6-7 deletion					Uncertain Significance
EGFR	7	Exon 25-26 deletion					Uncertain Significance
ERCC2	19	Copy number gain (copy number: 4.2)					Uncertain Significance
FGF6	12	Copy number gain (copy number: 3.3)					Uncertain Significance
FGFR3	4	Exon 7 deletion					Uncertain Significance
NTRK3	15	Intron 17 deletion					Uncertain Significance
Tumor mutational burden: TMB-Low (3.9 mutations/megabase)
Microsatellite status: MSI-Low
Case #15
		SNVs, InDels					Classification
Gene	Chr	Genomic seq. change	cDNA seq. change	AA seq. change	VAF	Transcript ID
ATRX	X	g.76939666_76939669delTCAA	c.1079_1082delTTGA	p.I360fs*6	35.0% (of 920 reads)	NM_000489.6	Pathogenic
TP53	17	g.7578406C>T	c.524G>A	p.R175H	54.0% (of 697 reads)	NM_000546.6	Pathogenic
APC	5	g.112175240G>C	c.3949G>C	p.E1317Q	45.0% (of 1192 reads)	NM_000038.6	Uncertain significance
ARID2	12	g.46244103G>T	c.2197G>T	p.A733S	51.0% (of 1221 reads)	NM_152641.4	Uncertain significance
DNMT1	19	g.10250456C>T	c.3796G>A	p.E1266K	33.0% (of 926 reads)	NM_001379.4	Uncertain significance
DNMT3A	2	g.25468174T>C	c.1502A>G	p.N501S	49.0% (of 654 reads)	NM_022552.5	Uncertain significance
ESR1	6	g.152129278C>T	c.231C>T	p.G77G	55.0% (of 494 reads)	NM_001122742.2	Uncertain significance
FBXW7	4	g.153268222T>C	c.586A>G	p.T196A	47.0% (of 609 reads)	NM_033632.3	Uncertain significance
GATA6	18	g.19751142C>T	c.37C>T	p.R13C	41.0% (of 372 reads)	NM_005257.6	Uncertain significance
GRIN2A	16	g.10273958G>T	c.311C>A	p.T104K	2.5% (of 1042 reads)	NM_000833.5	Uncertain significance
KAT6A	8	g.41790367G>C	c.5371C>G	p.L1791V	3.14% (of 1781 reads)	NM_006766.5	Uncertain significance
MSH6	2	g.48028226G>T	c.3104G>T	p.R1035L	49.0% (of 915 reads)	NM_000179.3	Uncertain significance
NOTCH2	1	g.120459122C>T	c.6223G>A	p.V2075M	50.0% (of 1424 reads)	NM_024408.4	Uncertain significance
PDGFRB	5	g.149495391_149495 396delGCTCTG	c.3251_3256delCAG AGC	p.P1084_E1085del	2.56% (of 975 reads)	NM_002609.4	Uncertain significance
SLX4	16	g.3640784_3640785delGCinsAT	c.2854_2855delGCinsAT	p.A952M	52.0% (of 866 reads)	NM_032444.4	Uncertain significance
		Fusions
KDR::PDGFRA		Read depth: 39					Pathogenic
PTPRZ1::MET		Read depth: 76					Uncertain significance
WASL::MET		Read depth: 30					Uncertain significance
		CNVs
CDK6	7	Copy number gain (copy number: 3.6)					Pathogenic
EGFR	7	Amplification (copy number: 6.1)					Pathogenic
KIT	4	Amplification (copy number: 33.7)					Pathogenic
MET	7	Copy number gain (copy number: 4.4)					Pathogenic
MYC	8	Copy number gain (copy number: 3.9)					Pathogenic
PIK3CA	3	Copy number gain (copy number: 4.4)					Pathogenic
PDGFRA	4	Amplification (copy number: 55.0)					Pathogenic
NRG1	8	Intron 5 deletion					Uncertain significance
PDGFRA	4	Exon 2-7 deletion					Uncertain significance
PDGFRA	4	Exon 2-8 deletion					Uncertain significance
PDGFRA	4	Exon 2-10 deletion					Uncertain significance
RPS6KB1	17	Intron 13 deletion					Uncertain significance
Tumor mutational burden: TMB-Low (3.1 mutations/megabase)
Microsatellite status: MSI-Low
Case #16
		SNVs, InDels					Classification
Gene	Chr	Genomic seq. change	cDNA seq. change	AA seq. change	VAF	Transcript ID
PTEN	10	g.89692904C>T	c.388C>T	p.R130*	77.0% (of 324 reads)	NM_000314.8	Pathogenic
TERT	5	g.1295228G>A	c.-124C>T	-	-	NM_198253.3	Pathogenic
ATM	11	g.108143552G>A	c.3257G>A	p.R1086H	46.0% (of 492 reads)	NM_000051.4	Uncertain significance
CD274	9	g.5462964_5462965delGA	c.526_527delAG	p.S176fs*2	21.0% (of 1106 reads)	NM_014143.4	Uncertain significance
ERBB2	17	g.37884073A>C	c.3544A>C	p.K1182Q	45.0% (of 1096 reads)	NM_004448.4	Uncertain significance
MST1	3	g.49725267_49725278delTGTAGCAGGTGC	c.147_158delGCACCTGCTACA	p.Q49_L52del	50.0% (of 873 reads)	NM_020998.4	Uncertain significance
PRKN	6	g.162683569_162683570insTGG	c.397_399dupCCA	p.P133dup	43.0% (of 829 reads)	NM_004562.3	Uncertain significance
RAF1	3	g.12660099C>T	c.122G>A	p.R41Q	48.0% (of 592 reads)	NM_002880.4	Uncertain significance
ROS1	6	g.117622137C>T	c.6733G>A	p.G2245S	47.0% (of 567 reads)	NM_002944.3	Uncertain significance
SLX4	16	g.3640784_3640785delGCinsAT	c.2854_2855delGCinsAT	p.A952M	51.0% (of 718 reads)	NM_032444.4	Uncertain significance
		Fusions
FGFR3::TACC3		Read depth: 2187					Pathogenic
		CNVs
CDK4	7	Copy number gain (copy number: 3.4)					Pathogenic
CDK6	7	Copy number gain (copy number: 3.1)					Pathogenic
EGFR	7	Copy number gain (copy number: 3.6)					Pathogenic
FGFR3	4	Copy number gain (copy number: 4.1)					Pathogenic
ALK	2	Exon 5-6 deletion					Uncertain significance
ALK	2	Exon 12 deletion					Uncertain significance
FGF6	12	Copy number gain (copy number: 3.6)					Uncertain significance
FGFR3	4	Exon 7 deletion					Uncertain significance
NTRK3	15	Intron 17 deletion					Uncertain significance
RPS6KB1	17	Intron 13 deletion					Uncertain significance
Tumor mutational burden: TMB-Low (7.1 mutations/megabase)
Microsatellite status: MSI-Low
Case #17
		SNVs, InDels					Classification
Gene	Chr	Genomic seq. change	cDNA seq. change	AA seq. change	VAF	Transcript ID
ATRX	X	g.76814316C>A	c.6328G>T	p.G2110*	93.0% (of 97 reads)	NM_000489.6	Pathogenic
BRAF	7	g.140501216G>A	c.856C>T	p.L286F	8.23% (of 389 reads)	NM_004333.6	Pathogenic
FANCA	16	g.89811380G>A	c.3613C>T	p.Q1205*	20.0% (of 523 reads)	NM_000135.4	Pathogenic
MLH1	3	g.37092014G>A	c.2141G>A	p.W714*	84.0% (of 235 reads)	NM_000249.4	Pathogenic
NOTCH1	9	g.139391551C>T	c.6640G>A	p.A2214T	14.0% (of 1054 reads)	NM_017617.5	Pathogenic
NOTCH1	9	g.139412390C>T	c.1256-1G>A	-	16.0% (of 1085 reads)	NM_017617.5	Pathogenic
PPM1D	17	g.58740439delT	c.1349delT	p.L450*	19.0% (of 450 reads)	NM_003620.4	Pathogenic
POLE	12	g.133219271C>T	c.4773G>A	p.W1591*	21.0% (of 255 reads)	NM_006231.4	Likely pathogenic
POLE	12	g.133237707C>T	c.2908G>A	p.G970S	21.0% (of 409 reads)	NM_006231.4	Likely pathogenic
AKT1	14	g.105242018C>T	c.406G>A	p.V136M	18.0% (of 558 reads)	NM_001014432.2	Uncertain significance
AKT2	19	g.40742002C>T	c.970G>A	p.D324N	46.0% (of 231 reads)	NM_001626.6	Uncertain significance
AKT2	19	g.40743920G>A	c.787C>T	p.L263F	38.0% (of 324 reads)	NM_001626.6	Uncertain significance
AMER1	X	g.63410352C>T	c.2815G>A	p.E939K	41.0% (of 158 reads)	NM_152424.4	Uncertain significance
APC	5	g.112178342C>T	c.7051C>T	p.P2351S	20.0% (of 426 reads)	NM_000038.6	Uncertain significance
ARID2	12	g.46123836_46123837insA	c.109dupA	p.I37fs*29	3.62% (of 553 reads)	NM_152641.4	Uncertain significance
ASXL2	2	g.25965377C>T	c.3829G>A	p.V1277M	21.0% (of 484 reads)	NM_018263.6	Uncertain significance
ATM	11	g.108236080G>A	c.9016G>A	p.A3006T	24.0% (of 269 reads)	NM_000051.4	Uncertain significance
ATM	11	g.108122634G>A	c.1678G>A	p.E560K	22.0% (of 269 reads)	NM_000051.4	Uncertain significance
ATR	3	g.142177826C>T	c.7477G>A	p.V2493I	34.0% (of 272 reads)	NM_001184.4	Uncertain significance
ATR	3	g.142222252C>T	c.5240G>A	p.G1747D	24.0% (of 334 reads)	NM_001184.4	Uncertain significance
AXL	19	g.41726633G>A	c.178G>A	p.V60I	46.0% (of 138 reads)	NM_001699.6	Uncertain significance
AXL	19	g.41765763C>T	c.2612C>T	p.A871V	47.0% (of 192 reads)	NM_001699.6	Uncertain significance
BBC3	19	g.47735846A>G	c.14T>C	p.M5T	5.66% (of 265 reads)	NM_001127240.3	Uncertain significance
BCL2L11	2	g.111881531C>T	c.124+85C>T	-	22.0% (of 441 reads)	NM_001204106.2	Uncertain significance
BCL2L11	2	g.111921734G>A	c.253G>A	p.A85T	20.0% (of 555 reads)	NM_001204106.2	Uncertain significance
BRAF	7	g.140482835C>T	c.1300G>A	p.D434N	12.0% (of 544 reads)	NM_004333.6	Uncertain significance
BRCA2	13	g.32914413C>T	c.5921C>T	p.T1974I	15.0% (of 371 reads)	NM_000059.4	Uncertain significance
BRCA2	13	g.32953482C>T	c.8783C>T	p.A2928V	24.0% (of 387 reads)	NM_000059.4	Uncertain significance
CDK6	7	g.92244601C>T	c.835-1G>A	-	15.0% (of 449 reads)	NM_001259.8	Uncertain significance
CSF3R	1	g.36932833C>T	c.2038G>A	p.E680K	22.0% (of 370 reads)	NM_156039.3	Uncertain significance
E2F3	6	g.20483018G>A	c.751G>A	p.G251S	18.0% (of 289 reads)	NM_001949.5	Uncertain significance
EGFR	7	g.55268933C>T	c.2999C>T	p.A1000V	16.0% (of 313 reads)	NM_005228.5	Uncertain significance
EP300	22	g.41553173G>A	c.3262G>A	p.D1088N	18.0% (of 296 reads)	NM_001429.4	Uncertain significance
EPHB1	3	g.134960092G>A	c.2449G>A	p.V817I	19.0% (of 479 reads)	NM_004441.5	Uncertain significance
ERBB2	17	g.37884013C>T	c.3484C>T	p.P1162S	20.0% (of 504 reads)	NM_004448.4	Uncertain significance
ERBB3	12	g.56486532G>A	c.1111G>A	p.D371N	21.0% (of 599 reads)	NM_001982.4	Uncertain significance
ERBB4	2	g.212251605T>C	c.3454A>G	p.T1152A	21.0% (of 408 reads)	NM_005235.3	Uncertain significance
ERCC5	13	g.103518091C>T	c.2029C>T	p.P677S	19.0% (of 459 reads)	NM_000123.4	Uncertain significance
FAT1	4	g.187524893C>G	c.10787G>C	p.G3596A	49.0% (of 418 reads)	NM_005245.4	Uncertain significance
FAT1	4	g.187630170G>A	c.812C>T	p.P271L	23.0% (of 530 reads)	NM_005245.4	Uncertain significance
FGF1	5	g.141993592C>T	c.101G>A	p.G34E	44.0% (of 397 reads)	NM_001144892.3	Uncertain significance
FOXL2	3	g.138665523G>A	c.42C>T	p.A14A	22.0% (of 45 reads)	NM_023067.4	Uncertain significance
GLI1	12	g.57858495C>T	c.233C>T	p.T78I	22.0% (of 335 reads)	NM_005269.3	Uncertain significance
GNAS	20	g.57428618G>A	c.298G>A	p.E100K	15.0% (of 456 reads)	NM_080425.4	Uncertain significance
GREM1	15	g.33022997C>T	c.106C>T	p.P36S	18.0% (of 370 reads)	NM_013372.7	Uncertain significance
GRIN2A	16	g.9858342G>A	c.3059C>T	p.S1020F	21.0% (of 422 reads)	NM_000833.5	Uncertain significance
HSP90AA1	14	g.102568397C>T	c.181G>A	p.E61K	18.0% (of 366 reads)	NM_001017963.3	Uncertain significance
IFNGR1	6	g.137528131G>A	c.169C>T	p.P57S	42.0% (of 320 reads)	NM_000416.3	Uncertain significance
INSR	19	g.7150507C>T	c.2267+1G>A	-	16.0% (of 314 reads)	NM_000208.4	Uncertain significance
IRS2	13	g.110435199C>T	c.3202G>A	p.D1068N	51.0% (of 430 reads)	NM_003749.3	Uncertain significance
JAK3	19	g.17952216T>G	c.1124A>C	p.Q375P	3.31% (of 332 reads)	NM_000215.4	Uncertain significance
JAK3	19	g.17945789C>T	c.2071G>A	p.V691M	18.0% (of 356 reads)	NM_000215.4	Uncertain significance
KAT6A	8	g.41792032C>T	c.3706G>A	p.A1236T	13.0% (of 764 reads)	NM_006766.5	Uncertain significance
KIF5B	10	g.32345359G>A	c.-458C>T	-	18.0% (of 28 reads)	NM_004521.3	Uncertain significance
LRP1B	2	g.141777554C>T	c.1907G>A	p.R636Q	49.0% (of 424 reads)	NM_018557.3	Uncertain significance
MAP2K2	19	g.4101133G>A	c.589C>T	p.P197S	23.0% (of 333 reads)	NM_030662.4	Uncertain significance
MAP2K4	17	g.12011219C>T	c.626C>T	p.T209I	13.0% (of 263 reads)	NM_003010.4	Uncertain significance
MAP3K14	17	g.43366644G>A	c.284C>T	p.T95I	19.0% (of 558 reads)	NM_003954.5	Uncertain significance
MDC1	6	g.30673842G>A	c.3118C>T	p.P1040S	17.0% (of 206 reads)	NM_014641.3	Uncertain significance
MGA	15	g.41988716C>T	c.1508C>T	p.A503V	17.0% (of 354 reads)	NM_001164273.2	Uncertain significance
MGA	15	g.42019470C>T	c.3523C>T	p.P1175S	22.0% (of 373 reads)	NM_001164273.2	Uncertain significance
MLLT3	9	g.20414186C>T	c.658G>A	p.E220K	38.0% (of 202 reads)	NM_004529.4	Uncertain significance
MSH6	2	g.48027646G>A	c.2524G>A	p.A842T	20.0% (of 553 reads)	NM_000179.3	Uncertain significance
MST1	3	g.49725298G>A	c.127C>T	p.L43F	19.0% (of 595 reads)	NM_020998.4	Uncertain significance
MYC	8	g.128751199C>T	c.736C>T	p.P246S	17.0% (of 737 reads)	NM_002467.6	Uncertain significance
NBN	8	g.90995026G>A	c.95C>T	p.A32V	15.0% (of 784 reads)	NM_002485.5	Uncertain significance
NF1	17	g.29657319C>T	c.5615C>T	p.A1872V	14.0% (of 394 reads)	NM_001042492.3	Uncertain significance
NOTCH1	9	g.139405111G>A	c.2734C>T	p.R912W	64.0% (of 841 reads)	NM_017617.5	Uncertain significance
NOTCH3	19	g.15291827G>A	c.2939C>T	p.A980V	25.0% (of 374 reads)	NM_000435.3	Uncertain significance
NSD1	5	g.176637048G>A	c.1648G>A	p.E550K	20.0% (of 449 reads)	NM_022455.5	Uncertain significance
PAX8	2	g.113984795G>A	c.1126C>T	p.P376S	26.0% (of 488 reads)	NM_003466.4	Uncertain significance
PHOX2B	4	g.41749491G>A	c.304C>T	p.R102C	11.0% (of 324 reads)	NM_003924.4	Uncertain significance
PIK3C2B	1	g.204438413G>A	c.518C>T	p.P173L	21.0% (of 256 reads)	NM_002646.4	Uncertain significance
PIK3R2	19	g.18280067G>A	c.2150G>A	p.R717H	59.0% (of 39 reads)	NM_005027.4	Uncertain significance
PIM1	6	g.37139189C>T	c.529C>T	p.L177F	26.0% (of 599 reads)	NM_002648.4	Uncertain significance
POLE	12	g.133209094C>T	c.6137G>A	p.G2046E	19.0% (of 375 reads)	NM_006231.4	Uncertain significance
PREX2	8	g.68995494G>A	c.1898G>A	p.G633E	12.0% (of 527 reads)	NM_024870.4	Uncertain significance
PREX2	8	g.69136862G>A	c.4775+1G>A	-	12.0% (of 482 reads)	NM_024870.4	Uncertain significance
PRKDC	8	g.48752686C>T	c.7345G>A	p.V2449I	12.0% (of 517 reads)	NM_006904.7	Uncertain significance
PTPRS	19	g.5214632C>T	c.4434G>A	p.M1478I	21.0% (of 430 reads)	NM_002850.4	Uncertain significance
PTPRS	19	g.5220273C>T	c.3547G>A	p.E1183K	17.0% (of 355 reads)	NM_002850.4	Uncertain significance
PTPRS	19	g.5243959C>T	c.1523G>A	p.G508D	20.0% (of 415 reads)	NM_002850.4	Uncertain significance
PTPRT	20	g.40747141C>T	c.2942-1G>A	-	22.0% (of 192 reads)	NM_133170.4	Uncertain significance
RET	10	g.43619189G>A	c.2872G>A	p.E958K	19.0% (of 393 reads)	NM_020975.6	Uncertain significance
RICTOR	5	g.38955697C>T	c.2609G>A	p.R870K	21.0% (of 362 reads)	NM_152756.5	Uncertain significance
ROS1	6	g.117630024G>A	c.6502C>T	p.L2168F	23.0% (of 291 reads)	NM_002944.3	Uncertain significance
SETBP1	18	g.42281463G>A	c.152G>A	p.G51D	21.0% (of 457 reads)	NM_015559.3	Uncertain significance
SETD2	3	g.47163100A>G	c.3026T>C	p.M1009T	95.0% (of 329 reads)	NM_014159.7	Uncertain significance
SF3B1	2	g.198257718C>T	c.3734G>A	p.R1245K	18.0% (of 279 reads)	NM_012433.4	Uncertain significance
SMARCD1	12	g.50490652C>T	c.1289C>T	p.T430I	18.0% (of 521 reads)	NM_003076.5	Uncertain significance
SPEN	1	g.16257941C>T	c.5206C>T	p.P1736S	14.0% (of 417 reads)	NM_015001.3	Uncertain significance
STAG1	3	g.136088124C>T	c.2371G>A	p.A791T	22.0% (of 297 reads)	NM_005862.3	Uncertain significance
STAT5A	17	g.40460321G>A	c.2032G>A	p.V678I	16.0% (of 456 reads)	NM_003152.4	Uncertain significance
SYK	9	g.93650854C>T	c.1711C>T	p.P571S	14.0% (of 478 reads)	NM_001135052.4	Uncertain significance
TBX3	12	g.115112359C>T	c.1381G>A	p.G461S	36.0% (of 42 reads)	NM_016569.4	Uncertain significance
TET1	10	g.70360766G>A	c.1943G>A	p.R648K	19.0% (of 473 reads)	NM_030625.3	Uncertain significance
TSC1	9	g.135781352G>A	c.1613C>T	p.S538F	13.0% (of 701 reads)	NM_000368.5	Uncertain significance
TSC2	16	g.2132464C>T	c.3842C>T	p.S1281F	20.0% (of 369 reads)	NM_000548.5	Uncertain significance
VEGFA	6	g.43738946G>A	c.503G>A	p.S168N	28.0% (of 198 reads)	NM_001025366.3	Uncertain significance
ZBTB7A	19	g.4054323C>T	c.908G>A	p.G303D	26.0% (of 132 reads)	NM_015898.4	Uncertain significance
ZNF703	8	g.37555195G>A	c.776G>A	p.S259N	15.0% (of 190 reads)	NM_025069.3	Uncertain significance
		Fusions
NTRK2::LRRFIP2		Read depth: 315					Pathogenic
LRRFIP2::NTRK2		Read depth: 191					Pathogenic
NTRK2::LRRFIP2		Read depth: 153					Pathogenic
		CNVs
CCND1	11	Copy number gain (copy number: 4.0)					Pathogenic
CDK4	12	Copy number gain (copy number: 3.1)					Pathogenic
CDK6	7	Copy number gain (copy number: 3.4)					Pathogenic
FGFR1	8	Copy number gain (copy number: 3.8)					Pathogenic
MYC	8	Copy number gain (copy number: 3.2)					Pathogenic
BRAF	7	Copy number gain (copy number: 3.5)					Pathogenic
Tumor mutational burden: TMB-High (83.5 mutations/megabase)
Microsatellite status: MSI-Low
Case #18
		SNVs, InDels					Classification
Gene	Chr	Genomic seq. change	cDNA seq. change	AA seq. change	VAF	Transcript ID
ATRX	X	g.76909629G>A	c.4276C>T	p.R1426*	13.0% (of 438 reads)	NM_000489.6	Pathogenic
TP53	17	g.7577121G>A	c.817C>T	p.R273C	21.0% (of 734 reads)	NM_000546.6	Pathogenic
AMER1	X	g.63410709C>T	c.2458G>A	p.G820S	42.0% (of 713 reads)	NM_152424.4	Uncertain significance
AXIN2	17	g.63533890G>A	c.1264C>T	p.P422S	2.19% (of 957 reads)	NM_004655.4	Uncertain significance
BMPR1A	9	g.88649851G>A	c.100G>A	p.G34R	2.15% (of 559 reads)	NM_004329.3	Uncertain significance
EGFR	7	g.55229299G>A	c.1606G>A	p.V536M	40.0% (of 1099 reads)	NM_005228.5	Uncertain significance
FANCA	16	g.89842176C>G	c.1874G>C	p.C625S	44.0% (of 613 reads)	NM_000135.4	Uncertain significance
MEN1	11	g.64575527C>A	c.490G>T	p.A164S	46.0% (of 910 reads)	NM_130799.2	Uncertain significance
MST1	3	g.49721622C>T	c.2017G>A	p.G673S	3.57% (of 448 reads)	NM_020998.4	Uncertain significance
NOTCH3	19	g.15297788C>T	c.1852G>A	p.E618K	43.0% (of 524 reads)	NM_000435.3	Uncertain significance
PREX2	8	g.68981310G>T	c.1382G>T	p.R461I	9.05% (of 409 reads)	NM_024870.4	Uncertain significance
PTCH1	9	g.98224245C>T	c.2596G>A	p.G866R	16.0% (of 820 reads)	NM_000264.5	Uncertain significance
ROS1	6	g.117709072T>C	c.1885A>G	p.I629V	49.0% (of 581 reads)	NM_002944.3	Uncertain significance
SETD2	3	g.47161759T>A	c.4367A>T	p.D1456V	2.39% (of 711 reads)	NM_014159.7	Uncertain significance
SF3B1	2	g.198266484C>T	c.2352G>A	p.M784I	6.45% (of 372 reads)	NM_012433.4	Uncertain significance
SPEN	1	g.16261604A>G	c.8869A>G	p.N2957D	46.0% (of 929 reads)	NM_015001.3	Uncertain significance
SPTA1	1	g.158612723delG	c.4486delC	p.G1497fs*6	8.46% (of 697 reads)	NM_003126.4	Uncertain significance
ZNF217	20	g.52192560_5219256 1delGCinsAA	c.2742_2743delGCi nsTT	p. E914_P915delinsDS	47.0% (of 824 reads)	NM_006526.3	Uncertain significance
		Fusions
DNAJB6::MET		Read depth: 426					Uncertain significance
DNAJB6::MET		Read depth: 66					Uncertain significance
		CNVs
CDK4	12	Copy number gain (copy number: 3.1)					Pathogenic
MET	7	Amplification (copy number: 9.2)					Pathogenic
PDGFRA	4	Copy number gain (copy number: 4.2)					Pathogenic
ALK	2	Exon 5-6 deletion					Uncertain significance
ALK	2	Exon 25 deletion					Uncertain significance
BRCA1	17	Copy number gain (copy number: 3.1)					Uncertain significance
FGFR3	4	Exon 7 deletion					Uncertain significance
NTRK3	15	Intron 17 deletion					Uncertain significance
Tumor mutational burden: TMB-Low (3.9 mutations/megabase)
Microsatellite status: MS-Stable
Case #19
		SNVs, InDels					Classification
Gene	Chr	Genomic seq. change	cDNA seq. change	AA seq. change	VAF	Transcript ID
ATRX	X	g.76814303_768143 06delATAA	c.6338_6341delTTAT	p.F2113fs*9	79.0% (of 175 reads)	NM_000489.6	Pathogenic
TP53	17	g.7578443A>G	c.487T>C	p.Y163H	86.0% (of 1004 reads)	NM_000546.6	Pathogenic
CDKN2A	9	g.21971104_21971110 delGCGTCGT	c.248_254delACGA CGC	p.H83fs*61	73.0% (of 146 reads)	NM_000077.5	Likely pathogenic
APC	5	g.112154941C>G	c.1212C>G	p.I404M	2.81% (of 463 reads)	NM_000038.6	Uncertain significance
CSF3R	1	g.36935318G>A	c.1409C>T	p.A470V	37.0% (of 308 reads)	NM_156039.3	Uncertain significance
FANCL	2	g.58386928_583869 29insTAAT	c. 1096_1099dupATTA	p.T367fs*?	22.0% (of 253 reads)	NM_018062.4	Uncertain significance
FOXA1	14	g.38065927_380659 28insAATAA	c.-1755_- 1751dupTTATT	-	2.23% (of 358 reads)	NM_004496.5	Uncertain significance
FOXP1	3	g.71247357_7124735 9delTGC	c.174_176delGCA	p.Q60del	2.37% (of 929 reads)	NM_032682.6	Uncertain significance
HNF1A	12	g.121434170C>T	c.1061C>T	p.T354M	38.0% (of 452 reads)	NM_000545.8	Uncertain significance
MSH2	2	g.47707918G>C	c.2542G>C	p.A848P	52.0% (of 528 reads)	NM_000251.3	Uncertain significance
MSH6	2	g.48027530A>G	c.2408A>G	p.D803G	45.0% (of 725 reads)	NM_000179.3	Uncertain significance
PARP1	1	g.226562016T>C	c.1981A>G	p.T661A	47.0% (of 689 reads)	NM_001618.4	Uncertain significance
PTPRS	19	g.5220098C>T	c.3617G>A	p.R1206Q	52.0% (of 714 reads)	NM_002850.4	Uncertain significance
RANBP2	2	g.109384211G>A	c.7216G>A	p.A2406T	4.72% (of 742 reads)	NM_006267.5	Uncertain significance
RECQL4	8	g.145742451G>T	c.337C>A	p.L113M	46.0% (of 618 reads)	NM_004260.4	Uncertain significance
ROS1	6	g.117662760G>A	c.4705C>T	p.R1569W	32.0% (of 982 reads)	NM_002944.3	Uncertain significance
ROS1	6	g.117709178A>C	c.1779T>G	p.D593E	13.0% (of 894 reads)	NM_002944.3	Uncertain significance
SDHA	5	g.225544A>G	c.323A>G	p.N108S	5.9% (of 407 reads)	NM_004168.4	Uncertain significance
TMPRSS2	21	g.42839661C>T	c.1467G>A	p.R489R	47.0% (of 523 reads)	NM_005656.4	Uncertain significance
XPO1	2	g.61715872T>C	c.2057A>G	p.K686R	54.0% (of 479 reads)	NM_003400.4	Uncertain significance
		CNVs
CDK6	7	Copy number gain (copy number: 3.8)					Pathogenic
EGFR	7	Copy number gain (copy number: 3.3)					Pathogenic
KIT	4	Amplification (copy number: 7.1)					Pathogenic
PDGFRA	4	Amplification (copy number: 8.7)					Pathogenic
PIK3CA	3	Copy number gain (copy number: 3.7)					Pathogenic
TFRC	3	Copy number gain (copy number: 3.6)					Uncertain significance
PDGFRA	4	Exon 2-7 deletion					Uncertain significance
RPS6KB1	17	Exon 2-5 deletion					Uncertain significance
Tumor mutational burden: TMB-Low (6.3 mutations/megabase)
Microsatellite status: MSI-Low
Case #20
		SNVs, InDels					Classification
Gene	Chr	Genomic seq. change	cDNA seq. change	AA seq. change	VAF	Transcript ID
PTEN	10	g.89692920T>A	c.404T>A	p.I135K	70.0% (of 513 reads)	NM_000314.8	Pathogenic
TERT	5	g.1295228G>A	c.-124C>T	-	-	NM_198253.3	Pathogenic
CUL3	2	g.225434467_22543 4471delGAAAA	c.67-11898_67- 11894delTTTTC	-	18.0% (of 400 reads)	NM_003590.5	Uncertain significance
EP300	22	g.41553288A>G	c.3377A>G	p.N1126S	48.0% (of 341 reads)	NM_001429.4	Uncertain significance
ERCC4	16	g.14014038C>T	c.16C>T	p.P6S	52.0% (of 891 reads)	NM_005236.3	Uncertain significance
KDR	4	g.55956220C>T	c.3095G>A	p.R1032Q	34.0% (of 679 reads)	NM_002253.4	Uncertain significance
GNAS	20	g.57429968G>A	c.1648G>A	p.A550T	62.0% (of 361 reads)	NM_080425.4	Uncertain significance
IL10	1	g.206942040C>T	c.478G>A	p.E160K	33.0% (of 636 reads)	NM_000572.3	Uncertain significance
NOTCH3	19	g.15276755C>T	c.5510G>A	p.R1837H	23.0% (of 1051 reads)	NM_000435.3	Uncertain significance
PTPRT	20	g.41419897C>T	c.424G>A	p.V142I	32.0% (of 1471 reads)	NM_133170.4	Uncertain significance
SETD2	3	g.47164975T>A	c.1151A>T	p.E384V	31.0% (of 639 reads)	NM_014159.7	Uncertain significance
SETD2	3	g.47164979G>T	c.1147C>A	p.L383I	30.0% (of 607 reads)	NM_014159.7	Uncertain significance
SLX4	16	g.3640784_364078 5delGCinsAT	c.2854_2855delGCi nsAT	p.A952M	55.0% (of 440 reads)	NM_032444.4	Uncertain significance
SMARCA4	19	g.11129662A>C	c.2468A>C	p.D823A	64.0% (of 867 reads)	NM_001128844.3	Uncertain significance
SUFU	10	g.104389902C>T	c.1445C>T	p.P482L	13.0% (of 333 reads)	NM_016169.4	Uncertain significance
		CNVs
ALK	2	Copy number gain (copy number: 3.0)					Pathogenic
CDK6	7	Copy number gain (copy number: 3.1)					Pathogenic
EGFR	7	Amplification (copy number: 117.5)					Pathogenic
MET	7	Copy number gain (copy number: 3.5)					Pathogenic
PIK3CA	3	Copy number gain (copy number: 3.2)					Pathogenic
EGFR	7	Exon 2-7 deletion					Pathogenic
EGFR	7	Exon 25-27 deletion					Uncertain significance
Tumor mutational burden: TMB-Low (7.1 mutations/megabase)
Microsatellite status: MSI-Low
Case #21
		SNVs, InDels					Classification
Gene	Chr	Genomic seq. change	cDNA seq. change	AA seq. change	VAF	Transcript ID
BRAF	7	g.140453136A>T	c.1799T>A	p.V600E	23.0% (of 996 reads)	NM_004333.6	Pathogenic
ATRX	X	g.76888821G>A	c.5008C>T	p.Q1670*	40.0% (of 522 reads)	NM_000489.6	Pathogenic
CHEK2	22	g.29091121_29091122 insT	c.1368dupA	p.E457fs*33	59.0% (of 372 reads)	NM_007194.4	Pathogenic
CREBBP	16	g.3823777G>A	c.2438C>T	p.P813L	50.0% (of 271 reads)	NM_004380.3	Uncertain Significance
CSF3R	1	g.36940984C>T	c.355G>A	p.A119T	50.0% (of 194 reads)	NM_156039.3	Uncertain Significance
ERCC5	13	g.103510638A>G	c.542A>G	p.H181R	47.0% (of 764 reads)	NM_000123.4	Uncertain Significance
GRIN2A	16	g.9858173G>T	c.3228C>A	p.N1076K	49.0% (of 858 reads)	NM_000833.5	Uncertain Significance
IGF2	11	g.2156695G>A	c.59C>T	p.S20L	43.0% (of 449 reads)	NM_001291861.3	Uncertain Significance
LAMP1	13	g.113975734C>T	c.892C>T	p.R298W	19.0% (of 726 reads)	NM_005561.4	Uncertain Significance
NCOR1	17	g.16001757A>C	c.2744T>G	p.L915R	50.0% (of 777 reads)	NM_006311.4	Uncertain Significance
NF2	22	g.30070862G>T	c.1378G>T	p.E460*	2.59% (of 270 reads)	NM_000268.4	Uncertain Significance
SMARCA4	19	g.11172458A>C	c.4912-2A>C	-	2.73% (of 366 reads)	NM_001128844.3	Uncertain Significance
TET2	4	g.106155620C>A	c.521C>A	p.P174H	48.0% (of 897 reads)	NM_001127208.3	Uncertain Significance
		CNVs
RET	10	Copy number gain (copy number: 3.4)					Pathogenic
PIK3CB	3	Copy number gain (copy number: 3.0)					Pathogenic
TFRC	3	Copy number gain (copy number: 3.0)					Uncertain Significance
Tumor mutational burden: TMB-Low (2.4 mutations/megabase)
Microsatellite status: MSI-Low
Case #22
		SNVs, InDels					Classification
Gene	Chr	Genomic seq. change	cDNA seq. change	AA seq. change	VAF	Transcript ID
NF1	17	g.29496924_294969 27delTGTT	c.499_502delTGTT	p.C167fs*10	43.0% (of 518 reads)	NM_001042492.3	Pathogenic
TP53	17	g.7578406C>T	c.524G>A	p.R175H	51.0% (of 735 reads)	NM_000546.6	Pathogenic
ATRX	X	g.76907844C>T	c.4318-1G>A	-	45.0% (of 141 reads)	NM_000489.6	Likely pathogenic
LZTR1	22	g.21348560T>C	c.1615+2T>C	-	64.0% (of 192 reads)	NM_006767.4	Likely pathogenic
ALK	2	g.29447683C>T	c.3172+644G>A	-	23.0% (of 681 reads)	NM_004304.5	Uncertain significance
CD79A	19	g.42383617G>A	c.392G>A	p.R131K	39.0% (of 548 reads)	NM_001783.4	Uncertain significance
FAT1	4	g.187532585T>C	c.9808A>G	p.I3270V	46.0% (of 608 reads)	NM_005245.4	Uncertain significance
NF1	17	g.29483047C>T	c.107C>T	p.T36I	21.0% (of 603 reads)	NM_001042492.3	Uncertain significance
PRKN	6	g.162683722T>C	c.247A>G	p.T83A	29.0% (of 744 reads)	NM_004562.3	Uncertain significance
RAD54L	1	g.46715735C>T	c.154C>T	p.R52W	24.0% (of 779 reads)	NM_003579.4	Uncertain significance
SDHA	5	g.225544A>G	c.323A>G	p.N108S	2.83% (of 707 reads)	NM_004168.4	Uncertain significance
SOX10	22	g.38369810C>G	c.1093G>C	p.G365R	24.0% (of 447 reads)	NM_006941.4	Uncertain significance
SOX2	3	g.181428058T>C	c.-2091T>C	-	81.0% (of 724 reads)	NM_003106.4	Uncertain significance
STAG2	X	g.123200033A>G	c.2105A>G	p.D702G	51.0% (of 271 reads)	NM_001282418.2	Uncertain significance
SUZ12	17	g.30323843T>G	c.1821T>G	p.N607K	47.0% (of 518 reads)	NM_015355.4	Uncertain significance
TET1	10	g.70405539_70405 541delATAinsGTG	c.3053_3055delATAi nsGTG	p.N1018_K1019delins SE	58.0% (of 509 reads)	NM_030625.3	Uncertain significance
TMPRSS2	21	g.42851157A>T	c.625T>A	p.F209I	75.0% (of 698 reads)	NM_005656.4	Uncertain significance
		CNVs
BRAF	7	Copy number gain (copy number: 3.5)					Pathogenic
CDK4	12	Copy number gain (copy number: 3.0)					Pathogenic
CDK6	7	Copy number gain (copy number: 3.8)					Pathogenic
MET	7	Copy number gain (copy number: 4.2)					Pathogenic
EGFR	7	Copy number gain (copy number: 4.1)					Pathogenic
FGFR3	4	Exon 7 deletion					Uncertain significance
Tumor mutational burden: TMB-Low (3.9 mutations/megabase)
Microsatellite status: MSI-Low
Case #23
		SNVs, InDels					Classification
Gene	Chr	Genomic seq. change	cDNA seq. change	AA seq. change	VAF	Transcript ID
TP53	17	g.7577559G>C	c.722C>G	p.S241C	47.0% (of 833 reads)	NM_000546.6	Pathogenic
ARID1A	1	g.27097625A>T	c.3214A>T	p.K1072*	24.0% (of 969 reads)	NM_006015.6	Likely pathogenic
ATRX	X	g.76854979C>A	c.5857G>T	p.E1953*	32.0% (of 705 reads)	NM_000489.6	Likely pathogenic
GABRA6		g.161113339C>T	c.142C>T	p.R48W	4.52% (of 841 reads)	NM_000811.3	Likely pathogenic
LRP1B	2	g.141457977G>A	c.6641C>T	p.P2214L	29.0% (of 679 reads)	NM_018557.3	Likely pathogenic
MET	7	g.116339642G>T	c.504G>T	p.E168D	22.0% (of 1353 reads)	NM_001127500.3	Likely pathogenic
CDK12	17	g.37687053G>T	c.3957G>T	p.E1319D	26.0% (of 1252 reads)	NM_016507.4	Uncertain significance
DHX15	4	g.24585971C>T	c.46G>A	p.G16S	49.0% (of 634 reads)	NM_001358.3	Uncertain significance
FOXP1	3	g.71247357_7124735 9delTGC	c.174_176delGCA	p.Q60del	2.01% (of 1146 reads)	NM_032682.6	Uncertain significance
IRS2	13	g.110436021G>A	c.2380C>T	p.P794S	56.0% (of 373 reads)	NM_003749.3	Uncertain significance
MGA	15	g.41961969C>T	c.877C>T	p.R293C	47.0% (of 930 reads)	NM_001164273.2	Uncertain significance
NUP93	16	g.56855472C>G	c.621C>G	p.D207E	23.0% (of 865 reads)	NM_014669.5	Uncertain significance
PIK3CD	1	g.9775972T>A	c.436T>A	p.F146I	46.0% (of 659 reads)	NM_005026.5	Uncertain significance
TCF3	19	g.1615385C>T	c.1721G>A	p.R574H	51.0% (of 952 reads)	NM_003200.5	Uncertain significance
TSHR	14	g.81609416G>T	c.1014G>T	p.K338N	29.0% (of 673 reads)	NM_000369.5	Uncertain significance
		CNVs
CDK4	12	Copy number gain (copy number: 3.3)					Pathogenic
CDK6	7	Copy number gain (copy number: 4.3)					Pathogenic
MET	7	Copy number gain (copy number: 3.1)					Pathogenic
EGFR	7	Amplification (copy number: 12.9)					Pathogenic
RICTOR	5	Copy number gain (copy number: 4.3)					Pathogenic
FGF10	5	Copy number gain (copy number: 3.4)					Uncertain significance
NTRK2	9	Intron 18 deletion					Uncertain significance
Tumor mutational burden: TMB-Low (4.7 mutations/megabase)
Microsatellite status: MSI-Low
Case #24
		SNVs, InDels					Classification
Gene	Chr	Genomic seq. change	cDNA seq. change	AA seq. change	VAF	Transcript ID
PTEN	10	g.89653809G>A	c.107G>A	p.G36E	23.0% (of 305 reads)	NM_000314.8	Pathogenic
TERT	5	g.1295228G>A	c.-124C>T	-	-	NM_198253.3	Pathogenic
BCORL1	X	g.129148564C>T	c.1816C>T	p.Q606*	5.02% (of 638 reads)	NM_021946.5	Likely pathogenic
EPCAM	2	g.47600710G>A	c.184+1G>A	-	44.0% (of 374 reads)	NM_002354.3	Likely pathogenic
NF1	17	g.29663713G>A	c.6208G>A	p.E2070K	6.24% (of 449 reads)	NM_001042492.3	Likely pathogenic
NF1	17	g.29663861G>C	c.6356G>C	p.R2119T	17.0% (of 613 reads)	NM_001042492.3	Likely pathogenic
RUNX1	21	g.36164462_361644 63delGC	c.1412_1413delGC	p.R471fs*?	44.0% (of 169 reads)	NM_001754.5	Likely pathogenic
SOX9	17	g.70119767C>T	c.769C>T	p.R257C	32.0% (of 517 reads)	NM_000346.4	Likely pathogenic
ARAF	X	g.47426689C>G	c.934C>G	p.L312V	58.0% (of 451 reads)	NM_001654.5	Uncertain significance
ARID1A	1	g.27057673G>A	c.1381G>A	p.G461R	24.0% (of 658 reads)	NM_006015.6	Uncertain significance
ARID1B	6	g.157527659A>G	c.5633A>G	p.N1878S	35.0% (of 478 reads)	NM_001374820.1	Uncertain significance
ATM	11	g.108124663A>G	c.2021A>G	p.H674R	50.0% (of 614 reads)	NM_000051.4	Uncertain significance
ETS1	11	g.128354963T>C	c.485A>G	p.Y162C	44.0% (of 557 reads)	NM_005238.4	Uncertain significance
HGF	7	g.81334825C>T	c.1891G>A	p.V631M	53.0% (of 466 reads)	NM_000601.6	Uncertain significance
IRS2	13	g.110434787C>A	c.3614G>T	p.R1205L	5.41% (of 222 reads)	NM_003749.3	Uncertain significance
MAP3K13	3	g.185191487_1851915 01delCTCGGCACCT CTCAT	c.2377_2391delTCTC ATCTCGGCACC	p.S793_T797del	17.0% (of 570 reads)	NM_001242314.2	Uncertain significance
MET	7	g.116339549C>G	c.411C>G	p.N137K	14.0% (of 747 reads)	NM_001127500.3	Uncertain significance
MITF	3	g.69987012C>A	c.73C>A	p.Q25K	63.0% (of 474 reads)	NM_000248.4	Uncertain significance
NF1	17	g.29663680G>A	c.6175G>A	p.D2059N	2.09% (of 430 reads)	NM_001042492.3	Uncertain significance
NF1	17	g.29663731G>A	c.6226G>A	p.D2076N	9.87% (of 557 reads)	NM_001042492.3	Uncertain significance
NF1	17	g.29663734G>A	c.6229G>A	p.D2077N	10.0% (of 587 reads)	NM_001042492.3	Uncertain significance
NF1	17	g.29663788G>C	c.6283G>C	p.D2095H	16.0% (of 681 reads)	NM_001042492.3	Uncertain significance
NOTCH4	6	g.32190406_3219041 4delACCAGTGAA	c.325_333delTTCAC TGGT	p.F109_G111del	2.79% (of 394 reads)	NM_004557.4	Uncertain significance
PRKN	6	g.161781201G>A	c.1204C>T	p.R402C	32.0% (of 439 reads)	NM_004562.3	Uncertain significance
RPS6KA4	11	g.64135625T>G	c.1093T>G	p.S365A	49.0% (of 473 reads)	NM_003942.3	Uncertain significance
		CNVs
CDK4	12	Copy number gain (copy number: 3.2)					Pathogenic
CDK6	7	Copy number gain (copy number: 3.9)					Pathogenic
EGFR	7	Copy number gain (copy number: 3.7)					Pathogenic
FGFR3	4	Exon 7 deletion					Uncertain significance
Tumor mutational burden: TMB-Low (9.4 mutations/megabase)
Microsatellite status: MSI-Low
Case #25
		SNVs, InDels					Classification
Gene	Chr	Genomic seq. change	cDNA seq. change	AA seq. change	VAF	Transcript ID
ATM	11	g.108186757G>A	c.6115G>A	p.E2039K	44.0% (of 717 reads)	NM_000051.4	Pathogenic
ATRX	X	g.76937880delT	c.2868delA	p.V957fs*13	43.0% (of 1086 reads)	NM_000489.6	Pathogenic
NF1	17	g.29654857G>A	c.5609G>A	p.R1870Q	48.0% (of 501 reads)	NM_001042492.3	Pathogenic
NOTCH2	1	g.120458147G>A	c.7198C>T	p.R2400*	25.0% (of 1838 reads)	NM_024408.4	Pathogenic
PIK3CA	3	g.178952090G>A	c.3145G>A	p.G1049S	48.0% (of 1145 reads)	NM_006218.4	Pathogenic
TP53	17	g.7577538C>T	c.743G>A	p.R248Q	47.0% (of 857 reads)	NM_000546.6	Pathogenic
TP53	17	g.7577539G>A	c.742C>T	p.R248W	46.0% (of 855 reads)	NM_000546.6	Pathogenic
DNMT3A	2	g.25467415C>T	c.1661G>A	p.C554Y	92.0% (of 1086 reads)	NM_022552.5	Likely pathogenic
LATS1	6	g.150004238_15000 4239insT	c.1986dupA	p.Q663fs*5	25.0% (of 1389 reads)	NM_004690.4	Likely pathogenic
NF1	17	g.29528141C>A	c.1149C>A	p.C383*	44.0% (of 958 reads)	NM_001042492.3	Likely pathogenic
PDGFRA	4	g.55152114A>G	c.2546A>G	p.Y849C	27.0% (of 1004 reads)	NM_006206.6	Likely pathogenic
FAT1	4	g.187524687G>A	c.10993C>T	p.R3665*	82.0% (of 907 reads)	NM_005245.4	Likely pathogenic
ACVR1B	12	g.52380684G>T	c.1342G>T	p.G448W	13.0% (of 618 reads)	NM_020328.4	Uncertain significance
ANKRD11	16	g.89350504C>T	c.2446G>A	p.E816K	35.0% (of 1608 reads)	NM_013275.6	Uncertain significance
AR	X	g.66863187G>A	c.1706G>A	p.G569E	44.0% (of 1260 reads)	NM_000044.6	Uncertain significance
AR	X	g.66942686delA	c.2471delA	p.N824fs*10	3.73% (of 832 reads)	NM_000044.6	Uncertain significance
ARID1B	6	g.157517437G>A	c.4250G>A	p.S1417N	66.0% (of 1195 reads)	NM_001374820.1	Uncertain significance
ATR	3	g.142238542G>A	c.4351C>T	p.R1451W	46.0% (of 816 reads)	NM_001184.4	Uncertain significance
AXL	19	g.41754430G>A	c.1522G>A	p.G508S	47.0% (of 498 reads)	NM_001699.6	Uncertain significance
BCORL1	X	g.129148636C>T	c.1888C>T	p.R630C	19.0% (of 1057 reads)	NM_021946.5	Uncertain significance
BRCA2	13	g.32972456G>T	c.9806G>T	p.R3269I	58.0% (of 1134 reads)	NM_000059.4	Uncertain significance
CALR	19	g.13050318G>C	c.270G>C	p.T90T	49.0% (of 1060 reads)	NM_004343.4	Uncertain significance
CBL	11	g.119156184C>T	c.1849C>T	p.R617W	2.17% (of 876 reads)	NM_005188.4	Uncertain significance
CREBBP	16	g.3828110C>T	c.2015G>A	p.R672H	34.0% (of 476 reads)	NM_004380.3	Uncertain significance
CREBBP	16	g.3900713G>C	c.383C>G	p.S128C	38.0% (of 617 reads)	NM_004380.3	Uncertain significance
DICER1	14	g.95562847_955628 50delAGAA	c. 4407_4410delTTCT	p.S1470fs*19	46.0% (of 1432 reads)	NM_177438.3	Uncertain significance
DNAJB1	19	g.14626991G>C	c.793-9C>G	-	48.0% (of 1153 reads)	NM_006145.3	Uncertain significance
DNMT3B	20	g.31368202G>A	c.73G>A	p.G25R	49.0% (of 991 reads)	NM_006892.4	Uncertain significance
EPHB1	3	g.134884897C>T	c.1673C>T	p.A558V	46.0% (of 826 reads)	NM_004441.5	Uncertain significance
ERBB3	12	g.56487649G>A	c.1582G>A	p.V528I	90.0% (of 621 reads)	NM_001982.4	Uncertain significance
ERG	21	g.39755663C>T	c.1051G>A	p.A351T	46.0% (of 1906 reads)	NM_004449.4	Uncertain significance
ESR1	6	g.152332868G>A	c.1174G>A	p.V392I	2.13% (of 1546 reads)	NM_001122742.2	Uncertain significance
ETS1	11	g.128359269C>T	c.319G>A	p.A107T	48.0% (of 1196 reads)	NM_005238.4	Uncertain significance
FOXP1	3	g.71247357_7124735 9delTGC	c.174_176delGCA	p.Q60del	2.1% (of 1000 reads)	NM_032682.6	Uncertain significance
FUBP1	1	g.78435675C>G	c.145G>C	p.A49P	2.34% (of 470 reads)	NM_003902.5	Uncertain significance
IGF1R	15	g.99500313G>T	c.3746G>T	p.W1249L	17.0% (of 1365 reads)	NM_000875.5	Uncertain significance
IGF1R	15	g.99250976G>A	c.280G>A	p.E94K	4.68% (of 1710 reads)	NM_000875.5	Uncertain significance
INSR	19	g.7172376C>T	c.1193G>A	p.R398H	3.48% (of 575 reads)	NM_000208.4	Uncertain significance
INSR	19	g.7267533C>T	c.475G>A	p.D159N	3.55% (of 957 reads)	NM_000208.4	Uncertain significance
IRS2	13	g.110435355G>A	c.3046C>T	p.P1016S	44.0% (of 220 reads)	NM_003749.3	Uncertain significance
KDM5C	X	g.53224423G>A	c.3290C>T	p.T1097M	44.0% (of 1157 reads)	NM_004187.5	Uncertain significance
KDM5C	X	g.53228159C>T	c.2243G>A	p.R748Q	10.0% (of 1198 reads)	NM_004187.5	Uncertain significance
LATS2	13	g.21562739C>T	c.1180G>A	p.V394M	62.0% (of 168 reads)	NM_014572.3	Uncertain significance
MAP2K2	19	g.4099214_4099215i nsG	c.903dupC	p.G302fs*11	10.0% (of 90 reads)	NM_030662.4	Uncertain significance
MAX	14	g.65560458G>A	c.139C>T	p.R47W	44.0% (of 1206 reads)	NM_002382.5	Uncertain significance
MED12	X	g.70338696_703386 98delAGA	c.94_96delAAG	p.K32del	2.22% (of 586 reads)	NM_005120.3	Uncertain significance
MGA	15	g.42003413C>T	c.2950C>T	p.R984C	48.0% (of 871 reads)	NM_001164273.2	Uncertain significance
MLH1	3	g.37089130_370891 31delAAinsGC	c.1852_1853delAAins GC	p.K618A	48.0% (of 765 reads)	NM_000249.4	Uncertain significance
MST1R	3	g.49932714G>A	c.3157C>T	p.R1053W	51.0% (of 753 reads)	NM_002447.4	Uncertain significance
MTOR	1	g.11190698G>A	c.5501C>T	p.T1834M	30.0% (of 1728 reads)	NM_004958.4	Uncertain significance
MUTYH	1	g.45804322T>C	c.36+1569A>G	-	68.0% (of 565 reads)	NM_012222.3	Uncertain significance
MYCN	2	g.16083200delC	c.790+225delC	-	91.0% (of 1449 reads)	NM_005378.6	Uncertain significance
NTRK1	1	g.156843598C>T	c.1024C>T	p.R342W	3.23% (of 1423 reads)	NM_002529.4	Uncertain significance
PDGFRA	4	g.55161351_55161352 delAG	c.3188_3189delAG	p.E1063fs*5	46.0% (of 1138 reads)	NM_006206.6	Uncertain significance
PDGFRB	5	g.149515292G>A	c.190C>T	p.R64W	47.0% (of 1242 reads)	NM_002609.4	Uncertain significance
POLD1	19	g.50906366C>T	c.1027C>T	p.R343C	49.0% (of 410 reads)	NM_002691.4	Uncertain significance
PPM1D	17	g.58734128A>T	c.1186A>T	p.T396S	41.0% (of 701 reads)	NM_003620.4	Uncertain significance
PTCH1	9	g.98229497C>T	c.2461G>A	p.D821N	31.0% (of 1252 reads)	NM_000264.5	Uncertain significance
PTPN11	12	g.112884114G>A	c.49G>A	p.E17K	91.0% (of 246 reads)	NM_002834.5	Uncertain significance
PTPRD	9	g.8524967C>T	c.637G>A	p.A213T	29.0% (of 1456 reads)	NM_002839.4	Uncertain significance
RNF43	17	g.56440903C>T	c.434G>A	p.R145Q	49.0% (of 984 reads)	NM_017763.6	Uncertain significance
SDHD	11	g.111958686C>T	c.158C>T	p.P53L	43.0% (of 693 reads)	NM_003002.4	Uncertain significance
SLX4	16	g.3640784_364078 5delGCinsAT	c.2854_2855delGCi nsAT	p.A952M	41.0% (of 726 reads)	NM_032444.4	Uncertain significance
STAT4	2	g.191934420C>G	c.543G>C	p.M181I	2.18% (of 918 reads)	NM_001243835.2	Uncertain significance
TCF3	19	g.1650177A>G	c.71T>C	p.M24T	16.0% (of 804 reads)	NM_003200.5	Uncertain significance
TCF7L2	10	g.114905837G>A	c.787G>A	p.V263I	42.0% (of 1611 reads)	NM_030756.5	Uncertain significance
TFE3	X	g.48900973C>T	c.-471G>A	-	54.0% (of 72 reads)	NM_001282142.2	Uncertain significance
TSC2	16	g.2126103G>A	c.2674G>A	p.V892I	58.0% (of 1178 reads)	NM_000548.5	Uncertain significance
ZBTB7A	19	g.4047785C>G	c.1720G>C	p.A574P	3.49% (of 229 reads)	NM_015898.4	Uncertain significance
ZFHX3	16	g.72821358G>T	c.10817C>A	p.S3606Y	41.0% (of 596 reads)	NM_006885.4	Uncertain significance
		CNVs
CCND1	11	Copy number gain (copy number: 3.4)					Pathogenic
KIT	4	Copy number gain (copy number: 3.1)					Pathogenic
RET	10	Copy number gain (copy number: 3.8)					Pathogenic
JAK2	9	Copy number gain (copy number: 3.5)					Pathogenic
FGF8	10	Copy number gain (copy number: 3.1)					Uncertain significance
NTRK2	9	Exon 17 deletion					Uncertain significance
NTRK3	15	Exon 17 deletion					Uncertain significance
Tumor mutational burden: TMB-High (34.7 mutations/megabase)
Microsatellite status: MSI-High
